# Supplementary material for: Crystal structures of three substituted 3-aryl-2-phenyl-2,3-di­hydro-4H-1,3-benzo­thia­zin-4-ones
Source: Acta Crystallogr E Crystallogr Commun. 2016 Jul 12;72(Pt 8):1108–12. doi: 10.1107/S2056989016011002 (PMC4971851; doi:10.1107/S2056989016011002)
Supplement: Supplementary file 1 [file e-72-01108-sup1.cif]

##############################################################################
#                                                                            #
# This CIF contains the data in a paper accepted for publication in          #
# Acta Crystallographica Section E. It conforms to the requirements of       #
# Notes for Authors for Acta Crystallographica Section E, and has been       #
# peer reviewed under the auspices of the IUCr Commission on Journals.       #
#                                                                            #
# Full details of the Crystallographic Information File format               #
# are given in the paper "The Crystallographic Information File (CIF):       #
# a New Standard Archive File for Crystallography" by S. R. Hall, F. H.      #
# Allen and I. D. Brown [Acta Cryst. (1991), A47, 655-685].                  #
#                                                                            #
# The current version of the core CIF dictionary is obtainable from          #
# ftp://ftp.iucr.org/pub/cif_core.dic.                                       #
#                                                                            #
# Software is freely available for graphical display of the structure(s)     #
# in this CIF. For information consult the CIF software page                 #
# http://www.iucr.org/resources/cif/software.                                #
#                                                                            #
# This file may be used for bona fide research purposes within the           #
# scientific community so long as proper attribution is given to the journal # 
# article from which it was obtained.                                        #
#                                                                            #
##############################################################################
data_1
_audit_creation_method
;
Olex2 1.2
(compiled 2015.09.30 svn.r3233 for OlexSys, GUI svn.r5103)
;
_journal_date_recd_electronic     2016-05-10
_journal_date_accepted     2016-07-06
_journal_name_full     'Acta Crystallographica, Section E'
_journal_year     2016
_journal_volume     72
_journal_issue      8
_journal_page_first     1108
_journal_page_last     1112
_journal_paper_category     GO
_journal_paper_doi     10.1107/S2056989016011002
_journal_coeditor_code     ZS2362
_publ_contact_author_name     'Lee J. Silverberg'
_publ_contact_author_address
;
Dr. Lee J. Silverberg
Pennsylvania State University, Schuylkill Campus
200 University Drive
Schuylkill Haven, PA 17972
USA
;
_publ_contact_author_email     'ljs43@psu.edu'
_publ_contact_author_fax     '1(570)3856105'
_publ_contact_author_phone     '+1 570 385 6051'
_publ_section_title
;
Crystal structures of three substituted
3-aryl-2-phenyl-2,3-dihydro-4<i>H</i>-1,3-benzothiazin-4-ones
;
loop_
    _publ_author_name
    _publ_author_address
    'Hemant P. Yennawar'
;
 Department of Chemistry
 Pennsylvania State University
 University Park, PA 16802
 USA
;
    'David J. Coyle'
;
Pennsylvania State University, Schuylkill Campus
200 University Drive
Schuylkill Haven, PA 17972
USA
;
    'Duncan J. Noble'
;
Pennsylvania State University, Schuylkill Campus
200 University Drive
Schuylkill Haven, PA 17972
USA
;
    'Ziwei Yang'
;
Pennsylvania State University, Schuylkill Campus
200 University Drive
Schuylkill Haven, PA 17972
USA
;
    'Lee J. Silverberg'
;
Pennsylvania State University, Schuylkill Campus
200 University Drive
Schuylkill Haven, PA 17972
USA
;
_publ_section_synopsis
;
The crystal structures of three closely related benzothiazinone structures are
reported. All three are conformationally similar having screw-boat puckering
in the thiazine ring and C---H...\p-type intermolecular interactions in the
crystals.
;
data_II
_database_code_depnum_ccdc_archive 'CCDC 1491201'
_audit_creation_method
;
Olex2 1.2
(compiled 2015.09.30 svn.r3233 for OlexSys, GUI svn.r5103)
;
_chemical_name_systematic
;\
2-Phenyl-3-[4-(trifluoromethyl)phenyl]-\
2,3-dihydro-4<i>H</i>-1,3-benzothiazin-4-one toluene hemisolvate
;
_chemical_name_common     ?
_chemical_formula_moiety     '2(C21 H14 F3 N O S), C7 H8'
_chemical_formula_sum     'C49 H36 F6 N2 O2 S2'
_chemical_formula_iupac     '2C21 H14 F3 N O S, C7 H8'
_chemical_formula_weight     862.92
_chemical_melting_point_gt     404
_chemical_melting_point_lt     406
_space_group_crystal_system     monoclinic
_space_group_name_H-M_alt     'P 21/c'
_space_group_name_Hall     '-P 2ybc'
loop_
    _space_group_symop_id
    _space_group_symop_operation_xyz
    1 'x, y, z'
    2 '-x, y+1/2, -z+1/2'
    3 '-x, -y, -z'
    4 'x, -y-1/2, z-1/2'
_cell_length_a     11.953(2)
_cell_length_b     14.516(3)
_cell_length_c     24.546(5)
_cell_angle_alpha     90.00
_cell_angle_beta     101.024(4)
_cell_angle_gamma     90.00
_cell_volume     4180.5(14)
_cell_formula_units_Z     4
_cell_measurement_reflns_used     6665
_cell_measurement_theta_min     2.197
_cell_measurement_theta_max     28.189
_cell_measurement_temperature     298(2)
_exptl_crystal_description     'needle'
_exptl_crystal_colour     'colourless'
_exptl_crystal_size_max     0.29
_exptl_crystal_size_mid     0.09
_exptl_crystal_size_min     0.07
_exptl_crystal_density_diffrn     1.371
_exptl_crystal_density_method     'not measured'
_exptl_crystal_F_000     1784
_exptl_absorpt_coefficient_mu     0.197
_exptl_absorpt_correction_type     multi-scan
_exptl_absorpt_process_details
;
(SADABS; Bruker, 2001)
;
_exptl_absorpt_correction_T_min     0.591983
_exptl_absorpt_correction_T_max     0.9203
_exptl_special_details
;
Absorption correction:
SADABS (Bruker, 2001) was used for absorption correction. R(int) was 0.0709
before and 0.0303  after correction. The Ratio of minimum to maximum
transmission is 0.5920. The \l/2 correction factor is 0.0015.
The data collection nominally covered a full sphere of reciprocal space by
 a combination of 4 sets of \w scans each set at different \f and/or
 2\q angles and each scan (10 s exposure) covering -0.300\% degrees in \w.
 The crystal to detector distance was 5.82 cm.
;
_diffrn_ambient_temperature     298(2)
_diffrn_radiation_type     MoK\a
_diffrn_radiation_wavelength     0.71073
_diffrn_radiation_monochromator     graphite
_diffrn_measurement_device_type     'Bruker CCD area-detector'
_diffrn_measurement_method     'phi and omega scans'
_diffrn_detector_area_resol_mean     ?
_diffrn_reflns_number     39335
_diffrn_reflns_av_R_equivalents     0.0522
_diffrn_reflns_theta_min     1.64
_diffrn_reflns_theta_max     28.35
_diffrn_reflns_theta_full     26.00
_diffrn_measured_fraction_theta_max     0.993
_diffrn_measured_fraction_theta_full     1.000
_diffrn_reflns_limit_h_min     -15
_diffrn_reflns_limit_h_max     15
_diffrn_reflns_limit_k_min     -19
_diffrn_reflns_limit_k_max     19
_diffrn_reflns_limit_l_min     -32
_diffrn_reflns_limit_l_max     32
_diffrn_standards_number     0
_diffrn_standards_interval_count     .
_diffrn_standards_interval_time     .
_diffrn_standards_decay_%     ?
_refine_special_details
;
 Refinement of F^2^ against ALL reflections.  The weighted R-factor wR and
 goodness of fit S are based on F^2^, conventional R-factors R are based
 on F, with F set to zero for negative F^2^. The threshold expression of
 F^2^ > 2sigma(F^2^) is used only for calculating R-factors(gt) etc. and is
 not relevant to the choice of reflections for refinement.  R-factors based
 on F^2^ are statistically about twice as large as those based on F, and R-
 factors based on ALL data will be even larger.
;
_reflns_number_total     10359
_reflns_number_gt     8329
_reflns_threshold_expression     'I>2\(I)'
_refine_ls_structure_factor_coef     Fsqd
_refine_ls_matrix_type     full
_refine_ls_R_factor_all     0.1583
_refine_ls_R_factor_gt     0.1327
_refine_ls_wR_factor_gt     0.2282
_refine_ls_wR_factor_ref     0.2396
_refine_ls_goodness_of_fit_ref     1.310
_refine_ls_restrained_S_all     1.306
_refine_ls_number_reflns     10359
_refine_ls_number_parameters     580
_refine_ls_number_restraints     74
_refine_ls_hydrogen_treatment     constr
_refine_ls_weighting_scheme     calc
_refine_ls_weighting_details
         'calc w=1/[\s^2^(Fo^2^)+(0.0482P)^2^+8.2026P] where P=(Fo^2^+2Fc^2^)/3'
_atom_sites_solution_hydrogens     geom
_atom_sites_solution_primary     direct
_atom_sites_solution_secondary     difmap
_refine_ls_shift/su_max     0.001
_refine_ls_shift/su_mean     0.000
_refine_diff_density_max     0.477
_refine_diff_density_min     -0.340
_refine_ls_extinction_method
;
SHELXL97 (Sheldrick, 2008)
;
_refine_ls_extinction_coef     0.0015(2)
_refine_ls_extinction_expression
                                  'Fc^*^=kFc[1+0.001xFc^2^\l^3^/sin(2\q)]^-1/4^'
loop_
    _atom_type_symbol
    _atom_type_description
    _atom_type_scat_dispersion_real
    _atom_type_scat_dispersion_imag
    _atom_type_scat_source
    'C' 'C' 0.0033 0.0016
                         'International Tables Vol C Tables 4.2.6.8 and 6.1.1.4'
    'H' 'H' 0.0000 0.0000
                         'International Tables Vol C Tables 4.2.6.8 and 6.1.1.4'
    'F' 'F' 0.0171 0.0103
                         'International Tables Vol C Tables 4.2.6.8 and 6.1.1.4'
    'N' 'N' 0.0061 0.0033
                         'International Tables Vol C Tables 4.2.6.8 and 6.1.1.4'
    'O' 'O' 0.0106 0.0060
                         'International Tables Vol C Tables 4.2.6.8 and 6.1.1.4'
    'S' 'S' 0.1246 0.1234
                         'International Tables Vol C Tables 4.2.6.8 and 6.1.1.4'
_computing_data_collection
;
SMART (Bruker, 2001)
;
_computing_cell_refinement
;
SAINT (Bruker, 2001)
;
_computing_data_reduction
;
SAINT (Bruker, 2001)
;
_computing_structure_solution
;
SHELXS97 (Sheldrick, 2008)
;
_computing_structure_refinement
;
SHELXL97 (Sheldrick, 2008)
;
_computing_molecular_graphics
;
OLEX2 (Dolomanov <i>et al.</i>, 2009)
;
_computing_publication_material
;
OLEX2 (Dolomanov <i>et al.</i>, 2009)
;
loop_
    _atom_site_type_symbol
    _atom_site_label
    _atom_site_fract_x
    _atom_site_fract_y
    _atom_site_fract_z
    _atom_site_U_iso_or_equiv
    _atom_site_adp_type
    _atom_site_calc_flag
    _atom_site_occupancy
    _atom_site_disorder_assembly
    _atom_site_disorder_group
    C C1 0.7415(3) 1.0190(3) 0.11278(17) 0.0326(9) Uani d 1 . .
    H H1 0.6834 0.9719 0.1005 0.039 Uiso calc 1 . .
    C C2 0.9318(3) 1.0494(3) 0.09051(15) 0.0292(8) Uani d 1 . .
    C C3 0.9144(3) 1.1495(3) 0.10152(15) 0.0296(9) Uani d 1 . .
    C C4 0.8087(4) 1.1904(3) 0.09618(16) 0.0347(9) Uani d 1 . .
    C C5 0.8013(5) 1.2859(3) 0.10036(19) 0.0498(12) Uani d 1 . .
    H H5 0.7301 1.3140 0.0959 0.060 Uiso calc 1 . .
    C C6 0.8979(5) 1.3387(3) 0.1109(2) 0.0597(15) Uani d 1 . .
    H H6 0.8919 1.4024 0.1134 0.072 Uiso calc 1 . .
    C C7 1.0031(5) 1.2988(3) 0.1178(2) 0.0549(14) Uani d 1 . .
    H H7 1.0684 1.3350 0.1257 0.066 Uiso calc 1 . .
    C C8 1.0120(4) 1.2042(3) 0.11295(18) 0.0417(11) Uani d 1 . .
    H H8 1.0836 1.1770 0.1173 0.050 Uiso calc 1 . .
    C C9 0.7581(4) 1.0210(3) 0.17549(17) 0.0374(10) Uani d 1 . .
    C C10 0.6620(5) 1.0249(4) 0.1991(2) 0.0641(16) Uani d 1 . .
    H H10 0.5901 1.0276 0.1765 0.077 Uiso calc 1 . .
    C C11 0.6725(8) 1.0247(5) 0.2565(3) 0.094(3) Uani d 1 . .
    H H11 0.6076 1.0267 0.2721 0.113 Uiso calc 1 . .
    C C12 0.7777(8) 1.0216(5) 0.2900(3) 0.095(3) Uani d 1 . .
    H H12 0.7841 1.0226 0.3284 0.114 Uiso calc 1 . .
    C C13 0.8724(6) 1.0169(4) 0.2676(2) 0.0735(18) Uani d 1 . .
    H H13 0.9440 1.0139 0.2904 0.088 Uiso calc 1 . .
    C C14 0.8622(5) 1.0166(4) 0.21027(19) 0.0520(13) Uani d 1 . .
    H H14 0.9277 1.0134 0.1951 0.062 Uiso calc 1 . .
    C C15 0.8522(3) 0.8954(3) 0.07876(15) 0.0287(8) Uani d 1 . .
    C C16 0.8250(4) 0.8292(3) 0.11498(18) 0.0410(11) Uani d 1 . .
    H H16 0.7999 0.8472 0.1470 0.049 Uiso calc 1 . .
    C C17 0.8350(4) 0.7373(3) 0.10367(19) 0.0449(11) Uani d 1 . .
    H H17 0.8168 0.6931 0.1280 0.054 Uiso calc 1 . .
    C C18 0.8718(4) 0.7104(3) 0.05646(18) 0.0368(10) Uani d 1 . .
    C C19 0.8959(3) 0.7756(3) 0.01947(17) 0.0325(9) Uani d 1 . .
    H H19 0.9187 0.7571 -0.0130 0.039 Uiso calc 1 . .
    C C20 0.8862(3) 0.8678(3) 0.03046(15) 0.0307(9) Uani d 1 . .
    H H20 0.9024 0.9117 0.0054 0.037 Uiso calc 1 . .
    C C21 0.8898(5) 0.6098(3) 0.0469(2) 0.0543(13) Uani d 1 . .
    F F1 0.8004(3) 0.5593(2) 0.05201(19) 0.0934(13) Uani d 1 . .
    F F2 0.9121(5) 0.5909(2) -0.00173(17) 0.1125(17) Uani d 1 . .
    F F3 0.9745(3) 0.5749(2) 0.08345(19) 0.1020(15) Uani d 1 . .
    N N1 0.8416(3) 0.9909(2) 0.09121(13) 0.0287(7) Uani d 1 . .
    O O1 1.0226(2) 1.0219(2) 0.08167(14) 0.0426(8) Uani d 1 . .
    S S1 0.68361(9) 1.12577(9) 0.08114(5) 0.0443(3) Uani d 1 . .
    C C22 0.2359(3) 0.8724(3) 0.09757(16) 0.0312(9) Uani d 1 . .
    H H22 0.1793 0.9219 0.0944 0.037 Uiso calc 1 . .
    C C23 0.4274(3) 0.8614(3) 0.07246(14) 0.0259(8) Uani d 1 . .
    C C24 0.4087(3) 0.7606(3) 0.06289(15) 0.0288(8) Uani d 1 . .
    C C25 0.3015(4) 0.7208(3) 0.05029(16) 0.0361(10) Uani d 1 . .
    C C26 0.2912(5) 0.6259(3) 0.0385(2) 0.0514(13) Uani d 1 . .
    H H26 0.2197 0.5985 0.0300 0.062 Uiso calc 1 . .
    C C27 0.3874(5) 0.5744(3) 0.0397(2) 0.0595(15) Uani d 1 . .
    H H27 0.3805 0.5118 0.0317 0.071 Uiso calc 1 . .
    C C28 0.4935(5) 0.6129(3) 0.0526(2) 0.0548(13) Uani d 1 . .
    H H28 0.5580 0.5766 0.0534 0.066 Uiso calc 1 . .
    C C29 0.5046(4) 0.7060(3) 0.06431(18) 0.0397(10) Uani d 1 . .
    H H29 0.5767 0.7323 0.0732 0.048 Uiso calc 1 . .
    C C30 0.2498(4) 0.8357(3) 0.15572(18) 0.0370(10) Uani d 1 . .
    C C35 0.1522(5) 0.8182(5) 0.1762(3) 0.0771(19) Uani d 1 . .
    H H35 0.0811 0.8304 0.1544 0.093 Uiso calc 1 . .
    C C34 0.1596(8) 0.7825(6) 0.2291(4) 0.110(3) Uani d 1 . .
    H H34 0.0937 0.7719 0.2431 0.132 Uiso calc 1 . .
    C C33 0.2635(9) 0.7628(5) 0.2606(3) 0.102(3) Uani d 1 . .
    H H33 0.2683 0.7372 0.2957 0.123 Uiso calc 1 . .
    C C32 0.3592(7) 0.7803(5) 0.2412(2) 0.084(2) Uani d 1 . .
    H H32 0.4299 0.7672 0.2631 0.101 Uiso calc 1 . .
    C C31 0.3528(5) 0.8178(4) 0.18866(19) 0.0548(14) Uani d 1 . .
    H H31 0.4194 0.8308 0.1758 0.066 Uiso calc 1 . .
    C C36 0.3509(3) 1.0108(3) 0.08862(15) 0.0273(8) Uani d 1 . .
    C C37 0.3283(4) 1.0558(3) 0.13476(17) 0.0393(10) Uani d 1 . .
    H H37 0.3061 1.0225 0.1633 0.047 Uiso calc 1 . .
    C C38 0.3386(4) 1.1501(3) 0.13847(19) 0.0435(11) Uani d 1 . .
    H H38 0.3236 1.1804 0.1697 0.052 Uiso calc 1 . .
    C C39 0.3709(3) 1.1997(3) 0.09650(17) 0.0341(9) Uani d 1 A .
    C C40 0.3922(3) 1.1551(3) 0.04987(16) 0.0328(9) Uani d 1 . .
    H H40 0.4134 1.1888 0.0213 0.039 Uiso calc 1 . .
    C C41 0.3820(3) 1.0614(3) 0.04573(16) 0.0305(9) Uani d 1 . .
    H H41 0.3959 1.0315 0.0142 0.037 Uiso calc 1 . .
    C C42 0.3831(5) 1.3022(3) 0.1012(2) 0.0516(13) Uani d 1 . .
    F F6A 0.308(2) 1.3467(7) 0.0659(11) 0.155(13) Uani d 0.57(3) A 1
    F F5A 0.378(3) 1.3360(6) 0.1506(5) 0.104(7) Uani d 0.57(3) A 1
    F F4A 0.4828(13) 1.3323(8) 0.0936(12) 0.112(9) Uani d 0.57(3) A 1
    N N2 0.3391(3) 0.9132(2) 0.08403(13) 0.0271(7) Uani d 1 . .
    O O2 0.5195(2) 0.89607(19) 0.06948(12) 0.0364(7) Uani d 1 . .
    S S2 0.17800(9) 0.78640(9) 0.04611(5) 0.0457(3) Uani d 1 . .
    F F4B 0.474(2) 1.3253(11) 0.1315(15) 0.138(16) Uani d 0.43(3) A 2
    F F5B 0.383(3) 1.3413(10) 0.0544(8) 0.109(12) Uani d 0.43(3) A 2
    F F6B 0.301(2) 1.3415(7) 0.1170(15) 0.106(10) Uani d 0.43(3) A 2
    C C43 0.6833(6) 0.7489(4) 0.2230(2) 0.0640(16) Uani d 1 . .
    H H43 0.6441 0.8046 0.2200 0.077 Uiso calc 1 . .
    C C44 0.7974(6) 0.7450(5) 0.2477(2) 0.0703(18) Uani d 1 . .
    H H44 0.8358 0.7984 0.2613 0.084 Uiso calc 1 . .
    C C45 0.8531(6) 0.6628(5) 0.2521(2) 0.0708(17) Uani d 1 . .
    H H45 0.9297 0.6606 0.2689 0.085 Uiso calc 1 . .
    C C46 0.7985(5) 0.5832(5) 0.2322(2) 0.0657(16) Uani d 1 . .
    H H46 0.8378 0.5276 0.2355 0.079 Uiso calc 1 . .
    C C47 0.6844(5) 0.5861(4) 0.2072(2) 0.0599(15) Uani d 1 . .
    C C48 0.6283(5) 0.6680(4) 0.2028(2) 0.0582(14) Uani d 1 . .
    H H48 0.5517 0.6699 0.1860 0.070 Uiso calc 1 . .
    C C49 0.6264(8) 0.4992(5) 0.1851(4) 0.112(3) Uani d 1 . .
    H H49A 0.6040 0.4655 0.2149 0.168 Uiso calc 1 . .
    H H49B 0.6778 0.4625 0.1686 0.168 Uiso calc 1 . .
    H H49C 0.5602 0.5137 0.1577 0.168 Uiso calc 1 . .
loop_
    _atom_site_aniso_label
    _atom_site_aniso_U_11
    _atom_site_aniso_U_22
    _atom_site_aniso_U_33
    _atom_site_aniso_U_12
    _atom_site_aniso_U_13
    _atom_site_aniso_U_23
    C1 0.026(2) 0.030(2) 0.044(2) -0.0063(17) 0.0144(17) -0.0091(18)
    C2 0.031(2) 0.031(2) 0.0272(19) 0.0012(17) 0.0082(16) 0.0014(16)
    C3 0.036(2) 0.027(2) 0.0263(19) -0.0033(17) 0.0092(16) 0.0029(16)
    C4 0.044(2) 0.031(2) 0.027(2) 0.0055(19) 0.0029(18) -0.0022(17)
    C5 0.070(3) 0.036(3) 0.045(3) 0.015(3) 0.013(2) 0.003(2)
    C6 0.098(5) 0.030(3) 0.055(3) -0.008(3) 0.025(3) 0.001(2)
    C7 0.068(4) 0.038(3) 0.059(3) -0.021(3) 0.014(3) -0.002(2)
    C8 0.048(3) 0.040(3) 0.037(2) -0.012(2) 0.008(2) 0.006(2)
    C9 0.046(3) 0.029(2) 0.044(2) -0.0076(19) 0.024(2) -0.0083(19)
    C10 0.067(4) 0.060(4) 0.079(4) -0.008(3) 0.048(3) -0.013(3)
    C11 0.129(7) 0.082(5) 0.097(6) -0.012(5) 0.088(5) -0.012(4)
    C12 0.163(8) 0.078(5) 0.060(4) -0.021(6) 0.060(5) -0.006(4)
    C13 0.105(5) 0.072(4) 0.042(3) -0.015(4) 0.011(3) 0.005(3)
    C14 0.063(3) 0.056(3) 0.039(3) -0.011(3) 0.014(2) 0.004(2)
    C15 0.0273(19) 0.028(2) 0.032(2) -0.0021(16) 0.0086(16) -0.0029(16)
    C16 0.055(3) 0.034(2) 0.040(2) -0.005(2) 0.025(2) -0.0040(19)
    C17 0.057(3) 0.032(2) 0.049(3) -0.006(2) 0.019(2) 0.003(2)
    C18 0.033(2) 0.029(2) 0.048(3) -0.0012(18) 0.0060(19) -0.0052(19)
    C19 0.029(2) 0.035(2) 0.035(2) -0.0013(18) 0.0089(17) -0.0079(18)
    C20 0.030(2) 0.034(2) 0.0288(19) -0.0029(18) 0.0076(16) 0.0001(17)
    C21 0.061(3) 0.031(3) 0.069(4) 0.000(2) 0.011(3) -0.005(2)
    F1 0.080(3) 0.0350(17) 0.166(4) -0.0179(17) 0.025(3) -0.019(2)
    F2 0.206(5) 0.047(2) 0.101(3) 0.028(3) 0.071(3) -0.014(2)
    F3 0.095(3) 0.0451(19) 0.144(4) 0.0244(19) -0.032(3) -0.003(2)
    N1 0.0263(17) 0.0288(17) 0.0338(17) -0.0029(14) 0.0126(14) -0.0020(14)
    O1 0.0307(16) 0.0365(17) 0.065(2) -0.0004(13) 0.0208(15) 0.0002(15)
    S1 0.0308(6) 0.0465(7) 0.0526(7) 0.0113(5) 0.0007(5) -0.0057(6)
    C22 0.026(2) 0.028(2) 0.043(2) 0.0014(17) 0.0153(17) -0.0001(18)
    C23 0.0272(19) 0.030(2) 0.0219(17) -0.0002(16) 0.0078(15) -0.0006(15)
    C24 0.037(2) 0.0222(19) 0.0273(19) 0.0016(17) 0.0065(16) -0.0013(15)
    C25 0.044(2) 0.034(2) 0.029(2) -0.009(2) 0.0050(18) -0.0046(18)
    C26 0.065(3) 0.041(3) 0.047(3) -0.022(3) 0.007(2) -0.009(2)
    C27 0.092(5) 0.030(3) 0.058(3) -0.003(3) 0.019(3) -0.009(2)
    C28 0.076(4) 0.031(3) 0.061(3) 0.015(3) 0.021(3) 0.000(2)
    C29 0.046(3) 0.036(2) 0.039(2) 0.006(2) 0.014(2) -0.0002(19)
    C30 0.047(3) 0.026(2) 0.046(2) -0.0053(19) 0.028(2) 0.0014(18)
    C35 0.074(4) 0.089(5) 0.082(4) -0.026(4) 0.049(4) -0.003(4)
    C34 0.146(8) 0.101(6) 0.113(7) -0.037(6) 0.101(6) 0.005(5)
    C33 0.215(11) 0.047(4) 0.067(5) -0.005(5) 0.083(6) 0.009(3)
    C32 0.133(6) 0.077(4) 0.047(3) 0.038(4) 0.028(4) 0.017(3)
    C31 0.071(4) 0.060(3) 0.037(3) 0.016(3) 0.021(2) 0.013(2)
    C36 0.0263(19) 0.027(2) 0.0291(19) 0.0026(16) 0.0066(15) 0.0038(16)
    C37 0.054(3) 0.034(2) 0.036(2) 0.003(2) 0.023(2) 0.0026(18)
    C38 0.060(3) 0.033(2) 0.043(2) 0.004(2) 0.022(2) -0.010(2)
    C39 0.035(2) 0.026(2) 0.042(2) 0.0013(18) 0.0074(18) -0.0025(18)
    C40 0.034(2) 0.032(2) 0.034(2) 0.0029(18) 0.0098(17) 0.0094(17)
    C41 0.034(2) 0.031(2) 0.0288(19) 0.0031(17) 0.0105(17) -0.0001(16)
    C42 0.063(4) 0.035(3) 0.057(3) -0.005(3) 0.010(3) -0.003(2)
    F6A 0.166(17) 0.036(4) 0.20(2) 0.001(9) -0.125(16) 0.018(11)
    F5A 0.20(2) 0.038(4) 0.084(7) -0.002(8) 0.062(10) -0.020(4)
    F4A 0.096(12) 0.053(6) 0.21(2) -0.034(7) 0.078(15) -0.037(11)
    N2 0.0268(16) 0.0257(16) 0.0306(17) 0.0005(14) 0.0098(13) 0.0017(13)
    O2 0.0318(15) 0.0311(15) 0.0500(18) -0.0044(13) 0.0170(13) -0.0068(13)
    S2 0.0273(5) 0.0535(7) 0.0526(7) -0.0094(5) -0.0015(5) -0.0055(6)
    F4B 0.14(2) 0.048(6) 0.18(3) -0.020(11) -0.085(19) -0.028(14)
    F5B 0.22(3) 0.029(5) 0.086(12) -0.007(13) 0.060(17) 0.007(6)
    F6B 0.117(15) 0.037(5) 0.18(3) 0.028(7) 0.081(16) -0.016(11)
    C43 0.087(4) 0.069(4) 0.040(3) 0.004(3) 0.021(3) 0.016(3)
    C44 0.090(5) 0.080(5) 0.041(3) -0.032(4) 0.015(3) 0.002(3)
    C45 0.066(4) 0.098(5) 0.048(3) -0.010(4) 0.008(3) 0.008(3)
    C46 0.072(4) 0.079(4) 0.048(3) 0.019(3) 0.016(3) 0.017(3)
    C47 0.072(4) 0.061(4) 0.048(3) -0.008(3) 0.013(3) 0.014(3)
    C48 0.056(3) 0.072(4) 0.046(3) 0.004(3) 0.007(2) 0.018(3)
    C49 0.131(7) 0.080(5) 0.124(7) -0.012(5) 0.026(6) 0.010(5)
_geom_special_details
;
 All esds (except the esd in the dihedral angle between two l.s. planes)
 are estimated using the full covariance matrix.  The cell esds are taken
 into account individually in the estimation of esds in distances, angles
 and torsion angles; correlations between esds in cell parameters are only
 used when they are defined by crystal symmetry.  An approximate (isotropic)
 treatment of cell esds is used for estimating esds involving l.s. planes.
;
loop_
    _geom_bond_atom_site_label_1
    _geom_bond_atom_site_label_2
    _geom_bond_site_symmetry_2
    _geom_bond_distance
    _geom_bond_publ_flag
    C1 H1 . 0.9800 ?
    C1 C9 . 1.514(6) ?
    C1 N1 . 1.456(5) ?
    C1 S1 . 1.811(4) ?
    C2 C3 . 1.501(5) ?
    C2 N1 . 1.375(5) ?
    C2 O1 . 1.215(4) ?
    C3 C4 . 1.379(5) ?
    C3 C8 . 1.395(6) ?
    C4 C5 . 1.394(6) ?
    C4 S1 . 1.744(4) ?
    C5 H5 . 0.9300 ?
    C5 C6 . 1.369(7) ?
    C6 H6 . 0.9300 ?
    C6 C7 . 1.365(7) ?
    C7 H7 . 0.9300 ?
    C7 C8 . 1.384(6) ?
    C8 H8 . 0.9300 ?
    C9 C10 . 1.383(6) ?
    C9 C14 . 1.369(6) ?
    C10 H10 . 0.9300 ?
    C10 C11 . 1.390(8) ?
    C11 H11 . 0.9300 ?
    C11 C12 . 1.365(10) ?
    C12 H12 . 0.9300 ?
    C12 C13 . 1.353(9) ?
    C13 H13 . 0.9300 ?
    C13 C14 . 1.388(7) ?
    C14 H14 . 0.9300 ?
    C15 C16 . 1.390(5) ?
    C15 C20 . 1.383(5) ?
    C15 N1 . 1.430(5) ?
    C16 H16 . 0.9300 ?
    C16 C17 . 1.373(6) ?
    C17 H17 . 0.9300 ?
    C17 C18 . 1.372(6) ?
    C18 C19 . 1.379(6) ?
    C18 C21 . 1.501(6) ?
    C19 H19 . 0.9300 ?
    C19 C20 . 1.375(5) ?
    C20 H20 . 0.9300 ?
    C21 F1 . 1.321(6) ?
    C21 F2 . 1.301(6) ?
    C21 F3 . 1.318(6) ?
    C22 H22 . 0.9800 ?
    C22 C30 . 1.503(5) ?
    C22 N2 . 1.463(5) ?
    C22 S2 . 1.816(4) ?
    C23 C24 . 1.493(5) ?
    C23 N2 . 1.370(5) ?
    C23 O2 . 1.225(4) ?
    C24 C25 . 1.386(5) ?
    C24 C29 . 1.388(6) ?
    C25 C26 . 1.407(6) ?
    C25 S2 . 1.743(5) ?
    C26 H26 . 0.9300 ?
    C26 C27 . 1.367(7) ?
    C27 H27 . 0.9300 ?
    C27 C28 . 1.367(7) ?
    C28 H28 . 0.9300 ?
    C28 C29 . 1.384(6) ?
    C29 H29 . 0.9300 ?
    C30 C35 . 1.379(6) ?
    C30 C31 . 1.362(6) ?
    C35 H35 . 0.9300 ?
    C35 C34 . 1.386(9) ?
    C34 H34 . 0.9300 ?
    C34 C33 . 1.362(10) ?
    C33 H33 . 0.9300 ?
    C33 C32 . 1.344(10) ?
    C32 H32 . 0.9300 ?
    C32 C31 . 1.389(7) ?
    C31 H31 . 0.9300 ?
    C36 C37 . 1.378(5) ?
    C36 C41 . 1.391(5) ?
    C36 N2 . 1.425(5) ?
    C37 H37 . 0.9300 ?
    C37 C38 . 1.376(6) ?
    C38 H38 . 0.9300 ?
    C38 C39 . 1.371(6) ?
    C39 C40 . 1.380(5) ?
    C39 C42 . 1.497(6) ?
    C40 H40 . 0.9300 ?
    C40 C41 . 1.368(5) ?
    C41 H41 . 0.9300 ?
    C42 F6A . 1.292(9) ?
    C42 F5A . 1.321(9) ?
    C42 F4A . 1.316(10) ?
    C42 F4B . 1.239(15) ?
    C42 F5B . 1.283(15) ?
    C42 F6B . 1.262(12) ?
    C43 H43 . 0.9300 ?
    C43 C44 . 1.383(9) ?
    C43 C48 . 1.390(8) ?
    C44 H44 . 0.9300 ?
    C44 C45 . 1.360(9) ?
    C45 H45 . 0.9300 ?
    C45 C46 . 1.371(9) ?
    C46 H46 . 0.9300 ?
    C46 C47 . 1.385(8) ?
    C47 C48 . 1.358(8) ?
    C47 C49 . 1.491(9) ?
    C48 H48 . 0.9300 ?
    C49 H49A . 0.9600 ?
    C49 H49B . 0.9600 ?
    C49 H49C . 0.9600 ?
loop_
    _geom_angle_atom_site_label_1
    _geom_angle_atom_site_label_2
    _geom_angle_atom_site_label_3
    _geom_angle_site_symmetry_1
    _geom_angle_site_symmetry_3
    _geom_angle
    _geom_angle_publ_flag
    C9 C1 H1 . . 106.0 ?
    C9 C1 S1 . . 112.6(3) ?
    N1 C1 H1 . . 106.0 ?
    N1 C1 C9 . . 114.7(3) ?
    N1 C1 S1 . . 110.9(3) ?
    S1 C1 H1 . . 106.0 ?
    N1 C2 C3 . . 117.4(3) ?
    O1 C2 C3 . . 120.6(4) ?
    O1 C2 N1 . . 122.0(4) ?
    C4 C3 C2 . . 123.8(4) ?
    C4 C3 C8 . . 119.4(4) ?
    C8 C3 C2 . . 116.6(4) ?
    C3 C4 C5 . . 119.4(4) ?
    C3 C4 S1 . . 121.4(3) ?
    C5 C4 S1 . . 119.1(4) ?
    C4 C5 H5 . . 119.8 ?
    C6 C5 C4 . . 120.5(5) ?
    C6 C5 H5 . . 119.8 ?
    C5 C6 H6 . . 119.7 ?
    C7 C6 C5 . . 120.7(5) ?
    C7 C6 H6 . . 119.7 ?
    C6 C7 H7 . . 120.2 ?
    C6 C7 C8 . . 119.7(5) ?
    C8 C7 H7 . . 120.2 ?
    C3 C8 H8 . . 119.8 ?
    C7 C8 C3 . . 120.4(5) ?
    C7 C8 H8 . . 119.8 ?
    C10 C9 C1 . . 117.9(4) ?
    C14 C9 C1 . . 124.1(4) ?
    C14 C9 C10 . . 118.0(5) ?
    C9 C10 H10 . . 119.9 ?
    C9 C10 C11 . . 120.1(6) ?
    C11 C10 H10 . . 119.9 ?
    C10 C11 H11 . . 119.8 ?
    C12 C11 C10 . . 120.4(6) ?
    C12 C11 H11 . . 119.8 ?
    C11 C12 H12 . . 120.0 ?
    C13 C12 C11 . . 120.1(6) ?
    C13 C12 H12 . . 120.0 ?
    C12 C13 H13 . . 120.2 ?
    C12 C13 C14 . . 119.6(6) ?
    C14 C13 H13 . . 120.2 ?
    C9 C14 C13 . . 121.7(5) ?
    C9 C14 H14 . . 119.2 ?
    C13 C14 H14 . . 119.2 ?
    C16 C15 N1 . . 119.5(3) ?
    C20 C15 C16 . . 119.4(4) ?
    C20 C15 N1 . . 121.1(3) ?
    C15 C16 H16 . . 119.9 ?
    C17 C16 C15 . . 120.2(4) ?
    C17 C16 H16 . . 119.9 ?
    C16 C17 H17 . . 120.0 ?
    C18 C17 C16 . . 120.1(4) ?
    C18 C17 H17 . . 120.0 ?
    C17 C18 C19 . . 120.1(4) ?
    C17 C18 C21 . . 119.1(4) ?
    C19 C18 C21 . . 120.7(4) ?
    C18 C19 H19 . . 119.9 ?
    C20 C19 C18 . . 120.2(4) ?
    C20 C19 H19 . . 119.9 ?
    C15 C20 H20 . . 120.0 ?
    C19 C20 C15 . . 120.0(4) ?
    C19 C20 H20 . . 120.0 ?
    F1 C21 C18 . . 112.5(4) ?
    F2 C21 C18 . . 114.1(4) ?
    F2 C21 F1 . . 106.3(5) ?
    F2 C21 F3 . . 106.2(5) ?
    F3 C21 C18 . . 112.5(4) ?
    F3 C21 F1 . . 104.6(5) ?
    C2 N1 C1 . . 122.2(3) ?
    C2 N1 C15 . . 119.6(3) ?
    C15 N1 C1 . . 117.5(3) ?
    C4 S1 C1 . . 97.37(19) ?
    C30 C22 H22 . . 106.5 ?
    C30 C22 S2 . . 112.0(3) ?
    N2 C22 H22 . . 106.5 ?
    N2 C22 C30 . . 114.5(3) ?
    N2 C22 S2 . . 110.3(3) ?
    S2 C22 H22 . . 106.5 ?
    N2 C23 C24 . . 118.2(3) ?
    O2 C23 C24 . . 120.2(3) ?
    O2 C23 N2 . . 121.6(3) ?
    C25 C24 C23 . . 123.3(4) ?
    C25 C24 C29 . . 119.4(4) ?
    C29 C24 C23 . . 117.2(4) ?
    C24 C25 C26 . . 119.6(4) ?
    C24 C25 S2 . . 121.4(3) ?
    C26 C25 S2 . . 118.9(4) ?
    C25 C26 H26 . . 120.3 ?
    C27 C26 C25 . . 119.4(5) ?
    C27 C26 H26 . . 120.3 ?
    C26 C27 H27 . . 119.3 ?
    C28 C27 C26 . . 121.4(5) ?
    C28 C27 H27 . . 119.3 ?
    C27 C28 H28 . . 120.2 ?
    C27 C28 C29 . . 119.6(5) ?
    C29 C28 H28 . . 120.2 ?
    C24 C29 H29 . . 119.8 ?
    C28 C29 C24 . . 120.5(5) ?
    C28 C29 H29 . . 119.8 ?
    C35 C30 C22 . . 117.6(5) ?
    C31 C30 C22 . . 123.7(4) ?
    C31 C30 C35 . . 118.7(5) ?
    C30 C35 H35 . . 119.9 ?
    C30 C35 C34 . . 120.2(7) ?
    C34 C35 H35 . . 119.9 ?
    C35 C34 H34 . . 120.0 ?
    C33 C34 C35 . . 119.9(6) ?
    C33 C34 H34 . . 120.0 ?
    C34 C33 H33 . . 119.8 ?
    C32 C33 C34 . . 120.3(6) ?
    C32 C33 H33 . . 119.8 ?
    C33 C32 H32 . . 119.9 ?
    C33 C32 C31 . . 120.2(7) ?
    C31 C32 H32 . . 119.9 ?
    C30 C31 C32 . . 120.6(5) ?
    C30 C31 H31 . . 119.7 ?
    C32 C31 H31 . . 119.7 ?
    C37 C36 C41 . . 119.6(4) ?
    C37 C36 N2 . . 120.3(3) ?
    C41 C36 N2 . . 120.1(3) ?
    C36 C37 H37 . . 120.1 ?
    C38 C37 C36 . . 119.8(4) ?
    C38 C37 H37 . . 120.1 ?
    C37 C38 H38 . . 119.8 ?
    C39 C38 C37 . . 120.5(4) ?
    C39 C38 H38 . . 119.8 ?
    C38 C39 C40 . . 120.0(4) ?
    C38 C39 C42 . . 120.1(4) ?
    C40 C39 C42 . . 120.0(4) ?
    C39 C40 H40 . . 120.0 ?
    C41 C40 C39 . . 120.0(4) ?
    C41 C40 H40 . . 120.0 ?
    C36 C41 H41 . . 119.9 ?
    C40 C41 C36 . . 120.1(4) ?
    C40 C41 H41 . . 119.9 ?
    F6A C42 C39 . . 113.6(6) ?
    F6A C42 F5A . . 106.2(10) ?
    F6A C42 F4A . . 105.4(10) ?
    F5A C42 C39 . . 114.8(6) ?
    F4A C42 C39 . . 113.4(7) ?
    F4A C42 F5A . . 102.3(8) ?
    F4B C42 C39 . . 112.2(9) ?
    F4B C42 F5B . . 105.4(14) ?
    F4B C42 F6B . . 109.8(13) ?
    F5B C42 C39 . . 112.8(8) ?
    F6B C42 C39 . . 113.8(7) ?
    F6B C42 F5B . . 102.2(11) ?
    C23 N2 C22 . . 122.8(3) ?
    C23 N2 C36 . . 119.6(3) ?
    C36 N2 C22 . . 117.3(3) ?
    C25 S2 C22 . . 97.41(18) ?
    C44 C43 H43 . . 120.6 ?
    C44 C43 C48 . . 118.7(6) ?
    C48 C43 H43 . . 120.6 ?
    C43 C44 H44 . . 120.1 ?
    C45 C44 C43 . . 119.9(6) ?
    C45 C44 H44 . . 120.1 ?
    C44 C45 H45 . . 119.4 ?
    C44 C45 C46 . . 121.2(6) ?
    C46 C45 H45 . . 119.4 ?
    C45 C46 H46 . . 120.2 ?
    C45 C46 C47 . . 119.6(6) ?
    C47 C46 H46 . . 120.2 ?
    C46 C47 C49 . . 119.0(6) ?
    C48 C47 C46 . . 119.4(6) ?
    C48 C47 C49 . . 121.6(6) ?
    C43 C48 H48 . . 119.4 ?
    C47 C48 C43 . . 121.2(6) ?
    C47 C48 H48 . . 119.4 ?
    C47 C49 H49A . . 109.5 ?
    C47 C49 H49B . . 109.5 ?
    C47 C49 H49C . . 109.5 ?
    H49A C49 H49B . . 109.5 ?
    H49A C49 H49C . . 109.5 ?
    H49B C49 H49C . . 109.5 ?
loop_
    _geom_torsion_atom_site_label_1
    _geom_torsion_atom_site_label_2
    _geom_torsion_atom_site_label_3
    _geom_torsion_atom_site_label_4
    _geom_torsion_site_symmetry_1
    _geom_torsion_site_symmetry_2
    _geom_torsion_site_symmetry_3
    _geom_torsion_site_symmetry_4
    _geom_torsion
    _geom_torsion_publ_flag
    C1 C9 C10 C11 . . . . 178.5(5) ?
    C1 C9 C14 C13 . . . . -178.7(5) ?
    C2 C3 C4 C5 . . . . -171.8(4) ?
    C2 C3 C4 S1 . . . . 5.2(5) ?
    C2 C3 C8 C7 . . . . 173.2(4) ?
    C3 C2 N1 C1 . . . . -12.6(5) ?
    C3 C2 N1 C15 . . . . 177.5(3) ?
    C3 C4 C5 C6 . . . . -1.5(7) ?
    C3 C4 S1 C1 . . . . 28.5(4) ?
    C4 C3 C8 C7 . . . . -1.3(6) ?
    C4 C5 C6 C7 . . . . -0.3(8) ?
    C5 C4 S1 C1 . . . . -154.5(4) ?
    C5 C6 C7 C8 . . . . 1.3(8) ?
    C6 C7 C8 C3 . . . . -0.5(7) ?
    C8 C3 C4 C5 . . . . 2.2(6) ?
    C8 C3 C4 S1 . . . . 179.3(3) ?
    C9 C1 N1 C2 . . . . -77.0(5) ?
    C9 C1 N1 C15 . . . . 93.1(4) ?
    C9 C1 S1 C4 . . . . 76.4(3) ?
    C9 C10 C11 C12 . . . . 0.6(10) ?
    C10 C9 C14 C13 . . . . -0.6(8) ?
    C10 C11 C12 C13 . . . . -1.2(12) ?
    C11 C12 C13 C14 . . . . 0.9(11) ?
    C12 C13 C14 C9 . . . . 0.0(9) ?
    C14 C9 C10 C11 . . . . 0.3(8) ?
    C15 C16 C17 C18 . . . . -0.1(7) ?
    C16 C15 C20 C19 . . . . -1.9(6) ?
    C16 C15 N1 C1 . . . . -41.8(5) ?
    C16 C15 N1 C2 . . . . 128.6(4) ?
    C16 C17 C18 C19 . . . . -1.8(7) ?
    C16 C17 C18 C21 . . . . 175.8(5) ?
    C17 C18 C19 C20 . . . . 1.8(6) ?
    C17 C18 C21 F1 . . . . 51.4(6) ?
    C17 C18 C21 F2 . . . . 172.5(5) ?
    C17 C18 C21 F3 . . . . -66.5(6) ?
    C18 C19 C20 C15 . . . . 0.0(6) ?
    C19 C18 C21 F1 . . . . -131.0(5) ?
    C19 C18 C21 F2 . . . . -9.9(7) ?
    C19 C18 C21 F3 . . . . 111.2(5) ?
    C20 C15 C16 C17 . . . . 1.9(7) ?
    C20 C15 N1 C1 . . . . 136.4(4) ?
    C20 C15 N1 C2 . . . . -53.2(5) ?
    C21 C18 C19 C20 . . . . -175.7(4) ?
    N1 C1 C9 C10 . . . . -164.6(4) ?
    N1 C1 C9 C14 . . . . 13.5(6) ?
    N1 C1 S1 C4 . . . . -53.7(3) ?
    N1 C2 C3 C4 . . . . -19.7(6) ?
    N1 C2 C3 C8 . . . . 166.1(3) ?
    N1 C15 C16 C17 . . . . -179.9(4) ?
    N1 C15 C20 C19 . . . . 179.9(4) ?
    O1 C2 C3 C4 . . . . 160.7(4) ?
    O1 C2 C3 C8 . . . . -13.5(6) ?
    O1 C2 N1 C1 . . . . 167.0(4) ?
    O1 C2 N1 C15 . . . . -2.9(6) ?
    S1 C1 C9 C10 . . . . 67.3(5) ?
    S1 C1 C9 C14 . . . . -114.6(4) ?
    S1 C1 N1 C2 . . . . 51.9(4) ?
    S1 C1 N1 C15 . . . . -138.0(3) ?
    S1 C4 C5 C6 . . . . -178.6(4) ?
    C22 C30 C35 C34 . . . . 178.6(6) ?
    C22 C30 C31 C32 . . . . -177.3(5) ?
    C23 C24 C25 C26 . . . . 176.1(4) ?
    C23 C24 C25 S2 . . . . -1.5(5) ?
    C23 C24 C29 C28 . . . . -176.2(4) ?
    C24 C23 N2 C22 . . . . 11.7(5) ?
    C24 C23 N2 C36 . . . . -174.6(3) ?
    C24 C25 C26 C27 . . . . 0.1(7) ?
    C24 C25 S2 C22 . . . . -31.4(4) ?
    C25 C24 C29 C28 . . . . 0.8(6) ?
    C25 C26 C27 C28 . . . . 0.5(8) ?
    C26 C25 S2 C22 . . . . 151.0(4) ?
    C26 C27 C28 C29 . . . . -0.4(8) ?
    C27 C28 C29 C24 . . . . -0.3(7) ?
    C29 C24 C25 C26 . . . . -0.7(6) ?
    C29 C24 C25 S2 . . . . -178.3(3) ?
    C30 C22 N2 C23 . . . . 77.0(4) ?
    C30 C22 N2 C36 . . . . -96.8(4) ?
    C30 C22 S2 C25 . . . . -75.1(3) ?
    C30 C35 C34 C33 . . . . -1.4(12) ?
    C35 C30 C31 C32 . . . . 1.7(8) ?
    C35 C34 C33 C32 . . . . 1.8(13) ?
    C34 C33 C32 C31 . . . . -0.5(11) ?
    C33 C32 C31 C30 . . . . -1.3(9) ?
    C31 C30 C35 C34 . . . . -0.4(9) ?
    C36 C37 C38 C39 . . . . 0.2(7) ?
    C37 C36 C41 C40 . . . . 1.3(6) ?
    C37 C36 N2 C22 . . . . 46.0(5) ?
    C37 C36 N2 C23 . . . . -128.0(4) ?
    C37 C38 C39 C40 . . . . 0.6(7) ?
    C37 C38 C39 C42 . . . . -179.3(5) ?
    C38 C39 C40 C41 . . . . -0.5(6) ?
    C38 C39 C42 F6A . . . . -113(2) ?
    C38 C39 C42 F5A . . . . 9.7(16) ?
    C38 C39 C42 F4A . . . . 126.8(15) ?
    C38 C39 C42 F4B . . . . 79(2) ?
    C38 C39 C42 F5B . . . . -162.5(19) ?
    C38 C39 C42 F6B . . . . -47(2) ?
    C39 C40 C41 C36 . . . . -0.4(6) ?
    C40 C39 C42 F6A . . . . 67(2) ?
    C40 C39 C42 F5A . . . . -170.3(15) ?
    C40 C39 C42 F4A . . . . -53.1(15) ?
    C40 C39 C42 F4B . . . . -101(2) ?
    C40 C39 C42 F5B . . . . 17.5(19) ?
    C40 C39 C42 F6B . . . . 133(2) ?
    C41 C36 C37 C38 . . . . -1.2(7) ?
    C41 C36 N2 C22 . . . . -132.0(4) ?
    C41 C36 N2 C23 . . . . 54.0(5) ?
    C42 C39 C40 C41 . . . . 179.4(4) ?
    N2 C22 C30 C35 . . . . 163.7(4) ?
    N2 C22 C30 C31 . . . . -17.2(6) ?
    N2 C22 S2 C25 . . . . 53.7(3) ?
    N2 C23 C24 C25 . . . . 18.0(5) ?
    N2 C23 C24 C29 . . . . -165.2(3) ?
    N2 C36 C37 C38 . . . . -179.2(4) ?
    N2 C36 C41 C40 . . . . 179.3(4) ?
    O2 C23 C24 C25 . . . . -161.5(4) ?
    O2 C23 C24 C29 . . . . 15.4(5) ?
    O2 C23 N2 C22 . . . . -168.8(4) ?
    O2 C23 N2 C36 . . . . 4.9(5) ?
    S2 C22 C30 C35 . . . . -69.8(5) ?
    S2 C22 C30 C31 . . . . 109.3(4) ?
    S2 C22 N2 C23 . . . . -50.4(4) ?
    S2 C22 N2 C36 . . . . 135.8(3) ?
    S2 C25 C26 C27 . . . . 177.7(4) ?
    C43 C44 C45 C46 . . . . 0.4(9) ?
    C44 C43 C48 C47 . . . . 0.3(8) ?
    C44 C45 C46 C47 . . . . -0.1(9) ?
    C45 C46 C47 C48 . . . . -0.1(8) ?
    C45 C46 C47 C49 . . . . 179.3(6) ?
    C46 C47 C48 C43 . . . . 0.0(8) ?
    C48 C43 C44 C45 . . . . -0.5(8) ?
    C49 C47 C48 C43 . . . . -179.4(6) ?
loop_
    _geom_hbond_atom_site_label_D
    _geom_hbond_atom_site_label_H
    _geom_hbond_atom_site_label_A
    _geom_hbond_site_symmetry_A
    _geom_hbond_distance_DH
    _geom_hbond_distance_HA
    _geom_hbond_distance_DA
    _geom_hbond_angle_DHA
    C1 H1 O2 1_555 0.98 2.25 3.2053(7) 165
    C22 H22 O1 1_455 0.98 2.34 3.3140(7) 171
    C17 H17 Cg9 1_555 0.93 2.79 3.5916(7) 145
    C38 H38 Cg9 2_655 0.93 2.78 3.6009(7) 147
_iucr_refine_instructions_details
;
TITL ljs21s in P2(1)/c
CELL 0.71073 11.9532 14.5162 24.5457 90 101.024 90
ZERR 4 0.0023 0.0028 0.0048 0 0.004 0
LATT 1
SYMM -X,0.5+Y,0.5-Z
SFAC C H F N O S
UNIT 196 144 24 8 8 8
L.S. 20
PLAN  1
SIZE 0.29 0.09 0.07
TEMP 298(2)
MPLA C30 C31 C32 C33 C34 C35
MPLA C36 C41 C40 C39 C38 C37
MPLA C9 C14 C13 C12 C11 C10
MPLA C15 C20 C19 C18 C17 C16
BOND $H
HTAB
CONF
MORE -1
fmap 2
acta 52
REM <olex2.extras>
REM <HklSrc "%.\\ljs21s.hkl">
REM </olex2.extras>
WGHT    0.048200    8.202600
EXTI    0.001493
FVAR       0.25801   0.57133
C1    1    0.741473    1.018969    0.112778    11.00000    0.02646    0.03013 =
         0.04412   -0.00906    0.01435   -0.00626
AFIX  13
H1    2    0.683408    0.971871    0.100451    11.00000   -1.20000
AFIX   0
C2    1    0.931765    1.049359    0.090507    11.00000    0.03091    0.03055 =
         0.02725    0.00139    0.00820    0.00120
C3    1    0.914355    1.149549    0.101518    11.00000    0.03646    0.02719 =
         0.02632    0.00285    0.00923   -0.00332
C4    1    0.808676    1.190427    0.096175    11.00000    0.04434    0.03139 =
         0.02673   -0.00223    0.00285    0.00551
C5    1    0.801253    1.285940    0.100359    11.00000    0.06993    0.03568 =
         0.04461    0.00267    0.01313    0.01493
AFIX  43
H5    2    0.730144    1.313999    0.095946    11.00000   -1.20000
AFIX   0
C6    1    0.897937    1.338707    0.110920    11.00000    0.09829    0.03011 =
         0.05481    0.00100    0.02479   -0.00759
AFIX  43
H6    2    0.891886    1.402375    0.113427    11.00000   -1.20000
AFIX   0
C7    1    1.003091    1.298812    0.117805    11.00000    0.06778    0.03844 =
         0.05925   -0.00169    0.01432   -0.02061
AFIX  43
H7    2    1.068395    1.334991    0.125720    11.00000   -1.20000
AFIX   0
C8    1    1.012039    1.204228    0.112946    11.00000    0.04754    0.04016 =
         0.03737    0.00641    0.00782   -0.01240
AFIX  43
H8    2    1.083603    1.176951    0.117325    11.00000   -1.20000
AFIX   0
C9    1    0.758132    1.020975    0.175493    11.00000    0.04579    0.02859 =
         0.04411   -0.00833    0.02433   -0.00763
C10   1    0.661973    1.024868    0.199072    11.00000    0.06713    0.05977 =
         0.07910   -0.01256    0.04838   -0.00839
AFIX  43
H10   2    0.590105    1.027602    0.176479    11.00000   -1.20000
AFIX   0
C11   1    0.672535    1.024703    0.256453    11.00000    0.12912    0.08155 =
         0.09739   -0.01173    0.08793   -0.01178
AFIX  43
H11   2    0.607572    1.026741    0.272080    11.00000   -1.20000
AFIX   0
C12   1    0.777667    1.021567    0.290034    11.00000    0.16256    0.07842 =
         0.06038   -0.00554    0.06004   -0.02072
AFIX  43
H12   2    0.784134    1.022646    0.328393    11.00000   -1.20000
AFIX   0
C13   1    0.872447    1.016892    0.267577    11.00000    0.10546    0.07244 =
         0.04156    0.00462    0.01123   -0.01462
AFIX  43
H13   2    0.944048    1.013888    0.290402    11.00000   -1.20000
AFIX   0
C14   1    0.862230    1.016605    0.210269    11.00000    0.06251    0.05648 =
         0.03892    0.00377    0.01428   -0.01147
AFIX  43
H14   2    0.927740    1.013362    0.195124    11.00000   -1.20000
AFIX   0
C15   1    0.852228    0.895421    0.078759    11.00000    0.02730    0.02799 =
         0.03212   -0.00295    0.00858   -0.00206
C16   1    0.825008    0.829186    0.114984    11.00000    0.05491    0.03412 =
         0.04022   -0.00400    0.02463   -0.00548
AFIX  43
H16   2    0.799937    0.847186    0.146980    11.00000   -1.20000
AFIX   0
C17   1    0.835022    0.737274    0.103671    11.00000    0.05671    0.03193 =
         0.04950    0.00277    0.01878   -0.00616
AFIX  43
H17   2    0.816829    0.693139    0.128027    11.00000   -1.20000
AFIX   0
C18   1    0.871847    0.710434    0.056461    11.00000    0.03251    0.02903 =
         0.04812   -0.00524    0.00602   -0.00119
C19   1    0.895879    0.775610    0.019466    11.00000    0.02871    0.03519 =
         0.03485   -0.00790    0.00894   -0.00128
AFIX  43
H19   2    0.918720    0.757136   -0.013004    11.00000   -1.20000
AFIX   0
C20   1    0.886156    0.867833    0.030463    11.00000    0.03015    0.03387 =
         0.02881    0.00011    0.00757   -0.00286
AFIX  43
H20   2    0.902381    0.911651    0.005444    11.00000   -1.20000
AFIX   0
C21   1    0.889848    0.609814    0.046930    11.00000    0.06142    0.03150 =
         0.06943   -0.00533    0.01085    0.00027
F1    3    0.800448    0.559295    0.052011    11.00000    0.08012    0.03500 =
         0.16589   -0.01936    0.02520   -0.01789
F2    3    0.912059    0.590928   -0.001732    11.00000    0.20615    0.04733 =
         0.10076   -0.01446    0.07118    0.02790
F3    3    0.974505    0.574931    0.083446    11.00000    0.09515    0.04505 =
         0.14385   -0.00296   -0.03220    0.02443
N1    4    0.841556    0.990880    0.091207    11.00000    0.02633    0.02877 =
         0.03382   -0.00202    0.01259   -0.00286
O1    5    1.022609    1.021901    0.081673    11.00000    0.03065    0.03652 =
         0.06534    0.00018    0.02082   -0.00043
S1    6    0.683609    1.125774    0.081143    11.00000    0.03078    0.04652 =
         0.05264   -0.00573    0.00067    0.01128
SAME 0.02 0.04 C1 > S1
C22   1    0.235922    0.872400    0.097574    11.00000    0.02610    0.02792 =
         0.04296   -0.00013    0.01529    0.00138
AFIX  13
H22   2    0.179342    0.921933    0.094426    11.00000   -1.20000
AFIX   0
C23   1    0.427449    0.861417    0.072457    11.00000    0.02723    0.02967 =
         0.02195   -0.00056    0.00775   -0.00015
C24   1    0.408701    0.760578    0.062892    11.00000    0.03710    0.02219 =
         0.02726   -0.00130    0.00651    0.00164
C25   1    0.301491    0.720754    0.050289    11.00000    0.04449    0.03376 =
         0.02933   -0.00464    0.00499   -0.00868
C26   1    0.291238    0.625912    0.038509    11.00000    0.06512    0.04098 =
         0.04684   -0.00853    0.00728   -0.02181
AFIX  43
H26   2    0.219681    0.598537    0.029960    11.00000   -1.20000
AFIX   0
C27   1    0.387397    0.574403    0.039747    11.00000    0.09230    0.03016 =
         0.05786   -0.00898    0.01907   -0.00270
AFIX  43
H27   2    0.380451    0.511825    0.031689    11.00000   -1.20000
AFIX   0
C28   1    0.493539    0.612862    0.052569    11.00000    0.07623    0.03067 =
         0.06070    0.00017    0.02130    0.01460
AFIX  43
H28   2    0.558002    0.576620    0.053401    11.00000   -1.20000
AFIX   0
C29   1    0.504569    0.706044    0.064309    11.00000    0.04591    0.03650 =
         0.03886   -0.00023    0.01362    0.00648
AFIX  43
H29   2    0.576731    0.732294    0.073209    11.00000   -1.20000
AFIX   0
C30   1    0.249761    0.835706    0.155725    11.00000    0.04746    0.02574 =
         0.04555    0.00142    0.02848   -0.00532
C35   1    0.152155    0.818190    0.176158    11.00000    0.07435    0.08896 =
         0.08178   -0.00292    0.04938   -0.02615
AFIX  43
H35   2    0.081121    0.830379    0.154354    11.00000   -1.20000
AFIX   0
C34   1    0.159588    0.782468    0.229100    11.00000    0.14571    0.10139 =
         0.11260    0.00490    0.10131   -0.03720
AFIX  43
H34   2    0.093702    0.771925    0.243085    11.00000   -1.20000
AFIX   0
C33   1    0.263526    0.762825    0.260619    11.00000    0.21517    0.04714 =
         0.06685    0.00873    0.08320   -0.00533
AFIX  43
H33   2    0.268308    0.737215    0.295718    11.00000   -1.20000
AFIX   0
C32   1    0.359168    0.780273    0.241239    11.00000    0.13281    0.07696 =
         0.04720    0.01662    0.02795    0.03766
AFIX  43
H32   2    0.429886    0.767179    0.263087    11.00000   -1.20000
AFIX   0
C31   1    0.352752    0.817812    0.188664    11.00000    0.07131    0.06048 =
         0.03705    0.01297    0.02129    0.01583
AFIX  43
H31   2    0.419374    0.830844    0.175840    11.00000   -1.20000
AFIX   0
C36   1    0.350910    1.010802    0.088624    11.00000    0.02628    0.02715 =
         0.02911    0.00377    0.00660    0.00264
C37   1    0.328265    1.055810    0.134763    11.00000    0.05364    0.03416 =
         0.03587    0.00256    0.02312    0.00264
AFIX  43
H37   2    0.306086    1.022547    0.163295    11.00000   -1.20000
AFIX   0
C38   1    0.338586    1.150117    0.138466    11.00000    0.05950    0.03300 =
         0.04294   -0.00993    0.02194    0.00426
AFIX  43
H38   2    0.323565    1.180439    0.169662    11.00000   -1.20000
AFIX   0
C39   1    0.370856    1.199726    0.096500    11.00000    0.03453    0.02600 =
         0.04187   -0.00253    0.00739    0.00129
C40   1    0.392167    1.155120    0.049874    11.00000    0.03419    0.03165 =
         0.03400    0.00938    0.00983    0.00288
AFIX  43
H40   2    0.413440    1.188794    0.021268    11.00000   -1.20000
AFIX   0
C41   1    0.382006    1.061416    0.045734    11.00000    0.03360    0.03088 =
         0.02884   -0.00008    0.01048    0.00307
AFIX  43
H41   2    0.395905    1.031478    0.014196    11.00000   -1.20000
AFIX   0
C42   1    0.383106    1.302173    0.101241    11.00000    0.06257    0.03503 =
         0.05657   -0.00304    0.00998   -0.00516
PART 1
F6A   3    0.308479    1.346728    0.065921    21.00000    0.16572    0.03557 =
         0.19988    0.01768   -0.12532    0.00083
F5A   3    0.377561    1.336047    0.150587    21.00000    0.20425    0.03796 =
         0.08442   -0.01980    0.06155   -0.00159
F4A   3    0.482795    1.332307    0.093558    21.00000    0.09624    0.05269 =
         0.20517   -0.03664    0.07810   -0.03378
PART 0
N2    4    0.339143    0.913250    0.084032    11.00000    0.02678    0.02566 =
         0.03057    0.00165    0.00982    0.00055
O2    5    0.519489    0.896068    0.069483    11.00000    0.03183    0.03107 =
         0.04998   -0.00682    0.01703   -0.00437
S2    6    0.178000    0.786403    0.046112    11.00000    0.02734    0.05352 =
         0.05263   -0.00552   -0.00151   -0.00936
PART 2
F4B   3    0.473965    1.325335    0.131524   -21.00000    0.13594    0.04765 =
         0.18369   -0.02848   -0.08533   -0.02028
F5B   3    0.383473    1.341253    0.054400   -21.00000    0.22324    0.02910 =
         0.08634    0.00729    0.06015   -0.00681
F6B   3    0.300673    1.341532    0.117040   -21.00000    0.11724    0.03653 =
         0.18358   -0.01596    0.08093    0.02781
PART 0
C43   1    0.683264    0.748893    0.223045    11.00000    0.08655    0.06870 =
         0.04007    0.01563    0.02083    0.00363
AFIX  43
H43   2    0.644099    0.804582    0.220034    11.00000   -1.20000
AFIX   0
C44   1    0.797352    0.744961    0.247720    11.00000    0.09045    0.08050 =
         0.04066    0.00243    0.01467   -0.03204
AFIX  43
H44   2    0.835846    0.798371    0.261270    11.00000   -1.20000
AFIX   0
C45   1    0.853111    0.662809    0.252120    11.00000    0.06569    0.09778 =
         0.04794    0.00761    0.00825   -0.00956
AFIX  43
H45   2    0.929694    0.660626    0.268939    11.00000   -1.20000
AFIX   0
C46   1    0.798493    0.583199    0.232220    11.00000    0.07191    0.07896 =
         0.04792    0.01679    0.01563    0.01925
AFIX  43
H46   2    0.837784    0.527561    0.235503    11.00000   -1.20000
AFIX   0
C47   1    0.684382    0.586128    0.207184    11.00000    0.07161    0.06065 =
         0.04804    0.01406    0.01282   -0.00787
C48   1    0.628299    0.667967    0.202837    11.00000    0.05570    0.07215 =
         0.04558    0.01836    0.00681    0.00398
AFIX  43
H48   2    0.551698    0.669909    0.186030    11.00000   -1.20000
AFIX   0
C49   1    0.626421    0.499189    0.185131    11.00000    0.13150    0.08012 =
         0.12432    0.01021    0.02611   -0.01211
AFIX 137
H49A  2    0.603982    0.465457    0.214926    11.00000   -1.50000
H49B  2    0.677796    0.462455    0.168592    11.00000   -1.50000
H49C  2    0.560159    0.513668    0.157672    11.00000   -1.50000
HKLF 4
REM  ljs21s in P2(1)/c
REM R1 =  0.1327 for   8329 Fo > 4sig(Fo)  and  0.1583 for all  10359 data
REM    580 parameters refined using     74 restraints
END
WGHT      0.0482      8.2020
REM Highest difference peak  0.477,  deepest hole -0.340,  1-sigma level  0.067
Q1    1   0.2201  0.8205  0.0722  11.00000  0.05    0.48
  REM The information below was added by Olex2.
  REM
  REM R1 = 0.1327 for 8329 Fo > 4sig(Fo) and 0.1583 for all 40265 data
  REM n/a parameters refined using n/a restraints
  REM Highest difference peak 0.48, deepest hole -0.34
  REM Mean Shift 0, Max Shift 0.001.
  REM +++ Tabular Listing of Refinement Information +++
  REM R1_all = 0.1583
  REM R1_gt = 0.1327
  REM wR_ref = 0.2396
  REM GOOF = 1.310
  REM Shift_max = 0.001
  REM Shift_mean = 0
  REM Reflections_all = 40265
  REM Reflections_gt = 8329
  REM Parameters = n/a
  REM Hole = -0.34
  REM Peak = 0.48
  REM Flack = n/a
;
data_III
_database_code_depnum_ccdc_archive 'CCDC 1491202'
_audit_creation_method
;
Olex2 1.2
(compiled 2016.02.19 svn.r3266 for OlexSys, GUI svn.r5155)
;
_publ_contact_author_name     ' '
_publ_contact_author_address     ?
_publ_contact_author_email     ?
_publ_contact_author_phone     ?
_chemical_name_systematic
;\
3-(3-Bromophenyl)-2-phenyl-\
2,3-dihydro-4<i>H</i>-1,3-benzothiazin-4-one toluene hemisolvate
;
_chemical_name_common     ?
_chemical_formula_moiety     '2(C20 H14 Br N O S), C7 H8'
_chemical_formula_sum     'C47 H36 Br2 N2 O2 S2'
_chemical_formula_iupac     '2C20 H14 Br N O S, C7 H8'
_chemical_formula_weight     884.72
_chemical_melting_point_gt     358
_chemical_melting_point_lt     359
_shelx_space_group_comment
;
The symmetry employed for this shelxl refinement is uniquely defined
by the following loop, which should always be used as a source of
symmetry information in preference to the above space-group names.
They are only intended as comments.
;
_space_group_crystal_system     monoclinic
_space_group_name_H-M_alt     'C 2/c '
_space_group_name_Hall     '-C 2yc'
loop_
    _space_group_symop_operation_xyz
    'x, y, z'
    '-x, y, -z+1/2'
    'x+1/2, y+1/2, z'
    '-x+1/2, y+1/2, -z+1/2'
    '-x, -y, -z'
    'x, -y, z-1/2'
    '-x+1/2, -y+1/2, -z'
    'x+1/2, -y+1/2, z-1/2'
_cell_length_a     15.736(2)
_cell_length_b     9.3530(15)
_cell_length_c     27.259(4)
_cell_angle_alpha     90
_cell_angle_beta     99.560(3)
_cell_angle_gamma     90
_cell_volume     3956.2(10)
_cell_formula_units_Z     4
_cell_measurement_reflns_used     3326
_cell_measurement_theta_min     2.542
_cell_measurement_theta_max     24.985
_cell_measurement_temperature     298(2)
_exptl_crystal_description     'block'
_exptl_crystal_colour     'colorless'
_exptl_crystal_size_max     0.21
_exptl_crystal_size_mid     0.17
_exptl_crystal_size_min     0.10
_exptl_crystal_density_diffrn     1.485
_exptl_crystal_density_method     'not measured'
_exptl_crystal_F_000     1800
_exptl_absorpt_coefficient_mu     2.197
_exptl_absorpt_correction_type     multi-scan
_exptl_absorpt_process_details
;
(SADABS; Bruker, 2001)
;
_exptl_absorpt_correction_T_min     0.103
_exptl_absorpt_correction_T_max     0.901
_exptl_special_details
;
Absorption correction:
SADABS was used for absorption correction. R(int) was 0.2680 before and
0.0355 after correction. The Ratio of minimum to maximum transmission
is 0.1027. The \l/2 correction factor is 0.0015.
 The data collection nominally covered a full sphere of reciprocal space by
 a combination of 4 sets of \w scans each set at different \f and/or
 2\q angles and each scan (10 s exposure) covering -0.300\% degrees in \w.
 The crystal to detector distance was 5.82 cm.
;
_diffrn_ambient_temperature     298.15
_diffrn_radiation_type     MoK\a
_diffrn_radiation_wavelength     0.71073
_diffrn_measurement_device_type     'Bruker CCD area-detector'
_diffrn_measurement_method     'phi and omega scans'
_diffrn_detector_area_resol_mean     ?
_diffrn_reflns_number     18289
_diffrn_reflns_av_R_equivalents     0.0643
_diffrn_reflns_theta_min     2.543
_diffrn_reflns_theta_max     28.307
_diffrn_reflns_theta_full     25.242
_diffrn_measured_fraction_theta_max     0.995
_diffrn_measured_fraction_theta_full     0.999
_diffrn_reflns_limit_h_min     -20
_diffrn_reflns_limit_h_max     20
_diffrn_reflns_limit_k_min     -12
_diffrn_reflns_limit_k_max     12
_diffrn_reflns_limit_l_min     -36
_diffrn_reflns_limit_l_max     36
_refine_special_details     ?
_reflns_number_total     4903
_reflns_number_gt     2424
_reflns_threshold_expression     'I > 2\s(I)'
_refine_ls_structure_factor_coef     Fsqd
_refine_ls_matrix_type     full
_refine_ls_R_factor_all     0.1140
_refine_ls_R_factor_gt     0.0489
_refine_ls_wR_factor_gt     0.1291
_refine_ls_wR_factor_ref     0.1526
_refine_ls_goodness_of_fit_ref     0.786
_refine_ls_restrained_S_all     0.772
_refine_ls_number_reflns     4903
_refine_ls_number_parameters     266
_refine_ls_number_restraints     186
_refine_ls_hydrogen_treatment     constr
_refine_ls_weighting_scheme     calc
_refine_ls_weighting_details
                      'w=1/[\s^2^(Fo^2^)+(0.1000P)^2^] where P=(Fo^2^+2Fc^2^)/3'
_atom_sites_solution_hydrogens     mixed
_atom_sites_solution_primary     direct
_atom_sites_solution_secondary     ?
_refine_ls_shift/su_max     0.000
_refine_ls_shift/su_mean     0.000
_refine_diff_density_max     0.733
_refine_diff_density_min     -0.714
_refine_ls_extinction_method     none
_refine_ls_extinction_coef     .
loop_
    _atom_type_symbol
    _atom_type_description
    _atom_type_scat_dispersion_real
    _atom_type_scat_dispersion_imag
    _atom_type_scat_source
    'C' 'C' 0.0033 0.0016
                         'International Tables Vol C Tables 4.2.6.8 and 6.1.1.4'
    'H' 'H' 0.0000 0.0000
                         'International Tables Vol C Tables 4.2.6.8 and 6.1.1.4'
    'Br' 'Br' -0.2901 2.4595
                         'International Tables Vol C Tables 4.2.6.8 and 6.1.1.4'
    'N' 'N' 0.0061 0.0033
                         'International Tables Vol C Tables 4.2.6.8 and 6.1.1.4'
    'O' 'O' 0.0106 0.0060
                         'International Tables Vol C Tables 4.2.6.8 and 6.1.1.4'
    'S' 'S' 0.1246 0.1234
                         'International Tables Vol C Tables 4.2.6.8 and 6.1.1.4'
_computing_data_collection
;
SMART (Bruker, 2001)
;
_computing_cell_refinement
;
SAINT (Bruker, 2001)
;
_computing_data_reduction
;
SAINT (Bruker, 2001)
;
_computing_structure_solution
;
SHELXS97 (Sheldrick, 2008)
;
_computing_structure_refinement
;
SHELXL-014 (Sheldrick, 2015)
;
_computing_molecular_graphics
;
OLEX2 (Dolomanov <i>et al.</i>, 2009)
;
_computing_publication_material
;
OLEX2 (Dolomanov <i>et al.</i>, 2009)
;
loop_
    _atom_site_type_symbol
    _atom_site_label
    _atom_site_fract_x
    _atom_site_fract_y
    _atom_site_fract_z
    _atom_site_U_iso_or_equiv
    _atom_site_adp_type
    _atom_site_calc_flag
    _atom_site_occupancy
    _atom_site_disorder_assembly
    _atom_site_disorder_group
    Br Br1 0.45074(3) 0.27453(5) 0.01191(2) 0.0874(2) Uani d 1 . .
    C C1 0.3189(2) -0.2500(3) -0.12554(12) 0.0471(8) Uani d 1 . .
    H H1 0.2798 -0.2262 -0.1023 0.057 Uiso calc 1 . .
    C C2 0.4549(2) -0.1391(3) -0.14162(11) 0.0479(8) Uani d 1 . .
    C C3 0.4821(2) -0.2827(3) -0.15744(12) 0.0506(8) Uani d 1 . .
    C C4 0.4518(2) -0.4113(3) -0.14088(11) 0.0540(9) Uani d 1 . .
    C C5 0.4858(3) -0.5405(4) -0.15463(15) 0.0736(12) Uani d 1 . .
    H H5 0.4662 -0.6269 -0.1438 0.088 Uiso calc 1 . .
    C C6 0.5487(3) -0.5386(5) -0.18431(16) 0.0840(14) Uani d 1 . .
    H H6 0.5723 -0.6246 -0.1927 0.101 Uiso calc 1 . .
    C C7 0.5774(3) -0.4129(5) -0.20176(15) 0.0766(12) Uani d 1 . .
    H H7 0.6178 -0.4141 -0.2231 0.092 Uiso d 1 . .
    C C8 0.5453(2) -0.2859(4) -0.18817(13) 0.0613(9) Uani d 1 . .
    H H8 0.5657 -0.2006 -0.1994 0.074 Uiso calc 1 . .
    C C9 0.2622(2) -0.2733(3) -0.17542(11) 0.0441(7) Uani d 1 . .
    C C10 0.2728(2) -0.1978(4) -0.21777(12) 0.0551(9) Uani d 1 . .
    H H10 0.3176 -0.1322 -0.2164 0.066 Uiso calc 1 . .
    C C11 0.2169(3) -0.2193(4) -0.26239(14) 0.0650(10) Uani d 1 . .
    H H11 0.2250 -0.1686 -0.2906 0.078 Uiso calc 1 . .
    C C12 0.1505(3) -0.3137(4) -0.26511(14) 0.0653(10) Uani d 1 . .
    H H12 0.1139 -0.3288 -0.2951 0.078 Uiso calc 1 . .
    C C13 0.1381(2) -0.3865(3) -0.22331(15) 0.0646(10) Uani d 1 . .
    H H13 0.0915 -0.4485 -0.2247 0.078 Uiso calc 1 . .
    C C14 0.1942(2) -0.3683(3) -0.17905(13) 0.0565(9) Uani d 1 . .
    H H14 0.1861 -0.4209 -0.1512 0.068 Uiso calc 1 . .
    C C15 0.3547(2) 0.0010(3) -0.10271(10) 0.0444(7) Uani d 1 . .
    C C16 0.2748(2) 0.0582(4) -0.11998(12) 0.0605(9) Uani d 1 . .
    H H16 0.2388 0.0144 -0.1462 0.073 Uiso calc 1 . .
    C C17 0.2477(3) 0.1802(4) -0.09865(14) 0.0684(11) Uani d 1 . .
    H H17 0.1940 0.2192 -0.1107 0.082 Uiso calc 1 . .
    C C18 0.3005(3) 0.2443(3) -0.05941(14) 0.0602(10) Uani d 1 . .
    H H18 0.2825 0.3262 -0.0447 0.072 Uiso calc 1 . .
    C C19 0.3790(2) 0.1866(3) -0.04242(12) 0.0519(8) Uani d 1 . .
    C C20 0.4081(2) 0.0654(3) -0.06351(11) 0.0498(8) Uani d 1 . .
    H H20 0.4624 0.0280 -0.0516 0.060 Uiso calc 1 . .
    N N1 0.37987(17) -0.1309(2) -0.12306(9) 0.0436(6) Uani d 1 . .
    O O1 0.49900(16) -0.0328(3) -0.14536(9) 0.0642(7) Uani d 1 . .
    S S1 0.37419(7) -0.41236(9) -0.10170(3) 0.0632(3) Uani d 1 . .
    C C21 0.3612(7) -0.228(2) 0.0506(4) 0.146(15) Uani d 0.5 A -1
    H H21A 0.4040 -0.2957 0.0440 0.219 Uiso calc 0.5 A -1
    H H21B 0.3479 -0.2455 0.0832 0.219 Uiso calc 0.5 A -1
    H H21C 0.3831 -0.1330 0.0489 0.219 Uiso calc 0.5 A -1
    C C22 0.2809(6) -0.2458(12) 0.0125(3) 0.135(7) Uani d 0.5 A -1
    C C23 0.2341(8) -0.1264(10) -0.0081(4) 0.123(8) Uani d 0.5 A -1
    H H23 0.2537 -0.0351 0.0015 0.147 Uiso calc 0.5 A -1
    C C24 0.1585(7) -0.1422(11) -0.0426(4) 0.145(9) Uani d 0.5 A -1
    H H24 0.1283 -0.0618 -0.0558 0.174 Uiso calc 0.5 A -1
    C C25 0.1282(5) -0.2785(13) -0.0573(3) 0.160(14) Uani d 0.5 A -1
    H H25 0.0779 -0.2893 -0.0803 0.192 Uiso calc 0.5 A -1
    C C26 0.1743(6) -0.3985(10) -0.0374(3) 0.086(3) Uani d 0.5 A -1
    H H26 0.1546 -0.4896 -0.0470 0.103 Uiso calc 0.5 A -1
    C C27 0.2498(6) -0.3820(10) -0.0028(3) 0.105(6) Uani d 0.5 A -1
    H H27 0.2800 -0.4626 0.0102 0.125 Uiso calc 0.5 A -1
loop_
    _atom_site_aniso_label
    _atom_site_aniso_U_11
    _atom_site_aniso_U_22
    _atom_site_aniso_U_33
    _atom_site_aniso_U_12
    _atom_site_aniso_U_13
    _atom_site_aniso_U_23
    Br1 0.0933(4) 0.0782(3) 0.0831(3) 0.0078(2) -0.0077(2) -0.0405(2)
    C1 0.054(2) 0.0439(17) 0.0465(18) -0.0039(14) 0.0166(15) -0.0027(13)
    C2 0.055(2) 0.0477(18) 0.0418(17) 0.0015(16) 0.0104(15) -0.0051(13)
    C3 0.050(2) 0.0543(18) 0.0451(18) 0.0068(15) -0.0007(15) -0.0095(14)
    C4 0.058(2) 0.0494(18) 0.0483(18) 0.0078(16) -0.0085(15) -0.0059(14)
    C5 0.077(3) 0.050(2) 0.083(3) 0.0155(19) -0.017(2) -0.0109(18)
    C6 0.076(3) 0.082(3) 0.086(3) 0.043(3) -0.010(2) -0.031(2)
    C7 0.063(3) 0.099(3) 0.064(2) 0.026(2) -0.0003(19) -0.021(2)
    C8 0.050(2) 0.080(2) 0.053(2) 0.0138(19) 0.0033(17) -0.0137(17)
    C9 0.050(2) 0.0359(14) 0.0486(18) 0.0026(14) 0.0144(15) -0.0056(12)
    C10 0.056(2) 0.0550(19) 0.055(2) -0.0074(16) 0.0098(17) -0.0003(15)
    C11 0.070(3) 0.070(2) 0.054(2) 0.003(2) 0.0094(19) -0.0010(17)
    C12 0.067(3) 0.056(2) 0.067(2) 0.009(2) -0.0057(19) -0.0172(18)
    C13 0.056(3) 0.0447(18) 0.091(3) -0.0053(17) 0.004(2) -0.0168(19)
    C14 0.058(2) 0.0423(17) 0.070(2) -0.0031(16) 0.0157(18) -0.0022(15)
    C15 0.056(2) 0.0394(15) 0.0404(16) -0.0004(14) 0.0144(15) -0.0006(12)
    C16 0.062(2) 0.062(2) 0.054(2) 0.0100(18) -0.0033(17) -0.0125(16)
    C17 0.065(3) 0.066(2) 0.069(2) 0.024(2) -0.0027(19) -0.0134(19)
    C18 0.075(3) 0.0435(18) 0.064(2) 0.0102(17) 0.015(2) -0.0054(15)
    C19 0.063(2) 0.0442(16) 0.0478(18) 0.0006(16) 0.0085(16) -0.0081(14)
    C20 0.054(2) 0.0458(17) 0.0496(18) 0.0016(15) 0.0098(15) -0.0043(14)
    N1 0.0467(17) 0.0403(13) 0.0457(14) -0.0042(11) 0.0132(12) -0.0079(11)
    O1 0.0639(17) 0.0552(14) 0.0797(16) -0.0133(12) 0.0304(13) -0.0105(12)
    S1 0.0802(7) 0.0477(5) 0.0597(5) -0.0038(4) 0.0061(5) 0.0101(4)
    C21 0.062(11) 0.31(5) 0.074(10) -0.006(17) 0.029(9) 0.029(15)
    C22 0.131(17) 0.196(15) 0.104(13) -0.034(15) 0.096(13) -0.052(12)
    C23 0.147(16) 0.109(14) 0.143(13) -0.016(13) 0.118(12) -0.049(13)
    C24 0.19(2) 0.097(10) 0.18(2) 0.028(11) 0.128(17) 0.041(11)
    C25 0.120(17) 0.26(4) 0.123(15) -0.085(18) 0.076(12) -0.080(18)
    C26 0.088(8) 0.094(7) 0.084(7) 0.004(6) 0.040(6) 0.014(6)
    C27 0.174(18) 0.056(8) 0.106(10) 0.002(9) 0.088(11) 0.002(6)
_geom_special_details
;
 All esds (except the esd in the dihedral angle between two l.s. planes)
 are estimated using the full covariance matrix.  The cell esds are taken
 into account individually in the estimation of esds in distances, angles
 and torsion angles; correlations between esds in cell parameters are only
 used when they are defined by crystal symmetry.  An approximate (isotropic)
 treatment of cell esds is used for estimating esds involving l.s. planes.
;
loop_
    _geom_bond_atom_site_label_1
    _geom_bond_atom_site_label_2
    _geom_bond_site_symmetry_2
    _geom_bond_distance
    _geom_bond_publ_flag
    Br1 C19 . 1.895(3) ?
    C1 H1 . 0.9800 ?
    C1 C9 . 1.513(5) ?
    C1 N1 . 1.464(4) ?
    C1 S1 . 1.815(3) ?
    C2 C3 . 1.494(4) ?
    C2 N1 . 1.362(4) ?
    C2 O1 . 1.227(4) ?
    C3 C4 . 1.396(5) ?
    C3 C8 . 1.404(5) ?
    C4 C5 . 1.398(5) ?
    C4 S1 . 1.750(4) ?
    C5 H5 . 0.9300 ?
    C5 C6 . 1.379(6) ?
    C6 H6 . 0.9300 ?
    C6 C7 . 1.372(6) ?
    C7 H7 . 0.9297 ?
    C7 C8 . 1.365(5) ?
    C8 H8 . 0.9300 ?
    C9 C10 . 1.387(5) ?
    C9 C14 . 1.382(4) ?
    C10 H10 . 0.9300 ?
    C10 C11 . 1.392(5) ?
    C11 H11 . 0.9300 ?
    C11 C12 . 1.361(5) ?
    C12 H12 . 0.9300 ?
    C12 C13 . 1.369(5) ?
    C13 H13 . 0.9300 ?
    C13 C14 . 1.383(5) ?
    C14 H14 . 0.9300 ?
    C15 C16 . 1.376(4) ?
    C15 C20 . 1.382(4) ?
    C15 N1 . 1.435(4) ?
    C16 H16 . 0.9300 ?
    C16 C17 . 1.380(5) ?
    C17 H17 . 0.9300 ?
    C17 C18 . 1.377(5) ?
    C18 H18 . 0.9300 ?
    C18 C19 . 1.357(5) ?
    C19 C20 . 1.384(4) ?
    C20 H20 . 0.9300 ?
    C21 H21A . 0.9600 ?
    C21 H21B . 0.9600 ?
    C21 H21C . 0.9600 ?
    C21 C22 . 1.5069 ?
    C22 C23 . 1.4022 ?
    C22 C27 . 1.4024 ?
    C23 H23 . 0.9300 ?
    C23 C24 . 1.3963 ?
    C24 H24 . 0.9300 ?
    C24 C25 . 1.3964 ?
    C25 H25 . 0.9300 ?
    C25 C26 . 1.3966 ?
    C26 H26 . 0.9300 ?
    C26 C27 . 1.3963 ?
    C27 H27 . 0.9300 ?
loop_
    _geom_angle_atom_site_label_1
    _geom_angle_atom_site_label_2
    _geom_angle_atom_site_label_3
    _geom_angle_site_symmetry_1
    _geom_angle_site_symmetry_3
    _geom_angle
    _geom_angle_publ_flag
    C9 C1 H1 . . 105.9 ?
    C9 C1 S1 . . 112.2(2) ?
    N1 C1 H1 . . 105.9 ?
    N1 C1 C9 . . 115.8(2) ?
    N1 C1 S1 . . 110.4(2) ?
    S1 C1 H1 . . 105.9 ?
    N1 C2 C3 . . 117.7(3) ?
    O1 C2 C3 . . 120.8(3) ?
    O1 C2 N1 . . 121.5(3) ?
    C4 C3 C2 . . 123.5(3) ?
    C4 C3 C8 . . 119.3(3) ?
    C8 C3 C2 . . 117.1(3) ?
    C3 C4 C5 . . 119.4(4) ?
    C3 C4 S1 . . 120.8(2) ?
    C5 C4 S1 . . 119.7(3) ?
    C4 C5 H5 . . 120.3 ?
    C6 C5 C4 . . 119.4(4) ?
    C6 C5 H5 . . 120.3 ?
    C5 C6 H6 . . 119.2 ?
    C7 C6 C5 . . 121.6(4) ?
    C7 C6 H6 . . 119.2 ?
    C6 C7 H7 . . 120.3 ?
    C8 C7 C6 . . 119.6(4) ?
    C8 C7 H7 . . 120.1 ?
    C3 C8 H8 . . 119.6 ?
    C7 C8 C3 . . 120.7(4) ?
    C7 C8 H8 . . 119.6 ?
    C10 C9 C1 . . 122.7(3) ?
    C14 C9 C1 . . 119.4(3) ?
    C14 C9 C10 . . 117.8(3) ?
    C9 C10 H10 . . 119.7 ?
    C9 C10 C11 . . 120.5(3) ?
    C11 C10 H10 . . 119.7 ?
    C10 C11 H11 . . 119.7 ?
    C12 C11 C10 . . 120.6(4) ?
    C12 C11 H11 . . 119.7 ?
    C11 C12 H12 . . 120.3 ?
    C11 C12 C13 . . 119.5(3) ?
    C13 C12 H12 . . 120.3 ?
    C12 C13 H13 . . 119.8 ?
    C12 C13 C14 . . 120.4(3) ?
    C14 C13 H13 . . 119.8 ?
    C9 C14 C13 . . 121.1(3) ?
    C9 C14 H14 . . 119.4 ?
    C13 C14 H14 . . 119.4 ?
    C16 C15 C20 . . 119.9(3) ?
    C16 C15 N1 . . 119.8(3) ?
    C20 C15 N1 . . 120.1(3) ?
    C15 C16 H16 . . 119.8 ?
    C15 C16 C17 . . 120.4(3) ?
    C17 C16 H16 . . 119.8 ?
    C16 C17 H17 . . 120.0 ?
    C18 C17 C16 . . 119.9(3) ?
    C18 C17 H17 . . 120.0 ?
    C17 C18 H18 . . 120.4 ?
    C19 C18 C17 . . 119.3(3) ?
    C19 C18 H18 . . 120.4 ?
    C18 C19 Br1 . . 119.0(2) ?
    C18 C19 C20 . . 122.0(3) ?
    C20 C19 Br1 . . 119.0(3) ?
    C15 C20 C19 . . 118.5(3) ?
    C15 C20 H20 . . 120.8 ?
    C19 C20 H20 . . 120.8 ?
    C2 N1 C1 . . 122.8(2) ?
    C2 N1 C15 . . 120.2(2) ?
    C15 N1 C1 . . 116.9(2) ?
    C4 S1 C1 . . 96.77(15) ?
    H21A C21 H21B . . 109.5 ?
    H21A C21 H21C . . 109.5 ?
    H21B C21 H21C . . 109.5 ?
    C22 C21 H21A . . 109.5 ?
    C22 C21 H21B . . 109.5 ?
    C22 C21 H21C . . 109.5 ?
    C23 C22 C21 . . 121.0 ?
    C23 C22 C27 . . 118.1 ?
    C27 C22 C21 . . 120.9 ?
    C22 C23 H23 . . 119.4 ?
    C24 C23 C22 . . 121.1 ?
    C24 C23 H23 . . 119.4 ?
    C23 C24 H24 . . 119.9 ?
    C23 C24 C25 . . 120.1 ?
    C25 C24 H24 . . 119.9 ?
    C24 C25 H25 . . 120.3 ?
    C24 C25 C26 . . 119.4 ?
    C26 C25 H25 . . 120.3 ?
    C25 C26 H26 . . 119.9 ?
    C27 C26 C25 . . 120.1 ?
    C27 C26 H26 . . 119.9 ?
    C22 C27 H27 . . 119.5 ?
    C26 C27 C22 . . 121.1 ?
    C26 C27 H27 . . 119.5 ?
loop_
    _geom_torsion_atom_site_label_1
    _geom_torsion_atom_site_label_2
    _geom_torsion_atom_site_label_3
    _geom_torsion_atom_site_label_4
    _geom_torsion_site_symmetry_1
    _geom_torsion_site_symmetry_2
    _geom_torsion_site_symmetry_3
    _geom_torsion_site_symmetry_4
    _geom_torsion
    _geom_torsion_publ_flag
    Br1 C19 C20 C15 . . . . 179.2(2) ?
    C1 C9 C10 C11 . . . . -177.6(3) ?
    C1 C9 C14 C13 . . . . 176.3(3) ?
    C2 C3 C4 C5 . . . . -175.0(3) ?
    C2 C3 C4 S1 . . . . 3.0(5) ?
    C2 C3 C8 C7 . . . . 176.0(3) ?
    C3 C2 N1 C1 . . . . -10.2(4) ?
    C3 C2 N1 C15 . . . . 173.8(3) ?
    C3 C4 C5 C6 . . . . 0.0(5) ?
    C3 C4 S1 C1 . . . . 31.4(3) ?
    C4 C3 C8 C7 . . . . -0.2(5) ?
    C4 C5 C6 C7 . . . . -1.6(6) ?
    C5 C4 S1 C1 . . . . -150.5(3) ?
    C5 C6 C7 C8 . . . . 2.3(6) ?
    C6 C7 C8 C3 . . . . -1.4(6) ?
    C8 C3 C4 C5 . . . . 0.9(5) ?
    C8 C3 C4 S1 . . . . 179.0(2) ?
    C9 C1 N1 C2 . . . . -77.8(4) ?
    C9 C1 N1 C15 . . . . 98.2(3) ?
    C9 C1 S1 C4 . . . . 75.8(3) ?
    C9 C10 C11 C12 . . . . 0.6(5) ?
    C10 C9 C14 C13 . . . . -0.6(5) ?
    C10 C11 C12 C13 . . . . 1.0(6) ?
    C11 C12 C13 C14 . . . . -2.4(5) ?
    C12 C13 C14 C9 . . . . 2.2(5) ?
    C14 C9 C10 C11 . . . . -0.8(5) ?
    C15 C16 C17 C18 . . . . -0.9(6) ?
    C16 C15 C20 C19 . . . . 0.3(5) ?
    C16 C15 N1 C1 . . . . -49.8(4) ?
    C16 C15 N1 C2 . . . . 126.4(3) ?
    C16 C17 C18 C19 . . . . 0.4(6) ?
    C17 C18 C19 Br1 . . . . -179.5(3) ?
    C17 C18 C19 C20 . . . . 0.4(6) ?
    C18 C19 C20 C15 . . . . -0.7(5) ?
    C20 C15 C16 C17 . . . . 0.5(5) ?
    C20 C15 N1 C1 . . . . 125.6(3) ?
    C20 C15 N1 C2 . . . . -58.2(4) ?
    N1 C1 C9 C10 . . . . 6.7(4) ?
    N1 C1 C9 C14 . . . . -170.0(3) ?
    N1 C1 S1 C4 . . . . -54.9(2) ?
    N1 C2 C3 C4 . . . . -20.5(5) ?
    N1 C2 C3 C8 . . . . 163.5(3) ?
    N1 C15 C16 C17 . . . . 176.0(3) ?
    N1 C15 C20 C19 . . . . -175.2(3) ?
    O1 C2 C3 C4 . . . . 159.5(3) ?
    O1 C2 C3 C8 . . . . -16.5(5) ?
    O1 C2 N1 C1 . . . . 169.7(3) ?
    O1 C2 N1 C15 . . . . -6.2(4) ?
    S1 C1 C9 C10 . . . . -121.2(3) ?
    S1 C1 C9 C14 . . . . 62.0(4) ?
    S1 C1 N1 C2 . . . . 51.0(3) ?
    S1 C1 N1 C15 . . . . -132.9(2) ?
    S1 C4 C5 C6 . . . . -178.1(3) ?
    C21 C22 C23 C24 . . . . -178.5 ?
    C21 C22 C27 C26 . . . . 178.5 ?
    C22 C23 C24 C25 . . . . -0.1 ?
    C23 C22 C27 C26 . . . . -0.3 ?
    C23 C24 C25 C26 . . . . -0.1 ?
    C24 C25 C26 C27 . . . . 0.1 ?
    C25 C26 C27 C22 . . . . 0.1 ?
    C27 C22 C23 C24 . . . . 0.3 ?
loop_
    _geom_hbond_atom_site_label_D
    _geom_hbond_atom_site_label_H
    _geom_hbond_atom_site_label_A
    _geom_hbond_site_symmetry_A
    _geom_hbond_distance_DH
    _geom_hbond_distance_HA
    _geom_hbond_distance_DA
    _geom_hbond_angle_DHA
    _geom_hbond_publ_flag
    C1 H1 Cg5 1_555 0.98 2.66 3.5802(6) 156 yes
    C6 H6 Cg3 5_455 0.93 2.83 3.6823(6) 153 yes
_iucr_refine_instructions_details
;
ljs25s.res created by SHELXL-2014/7
TITL ljs25s C 1 c 1 R = 0.07 New: C2/c
CELL 0.71073 15.736 9.353 27.259 90 99.56 90
ZERR 4 0.002 0.0015 0.004 0 0.003 0
LATT 7
SYMM -X,+Y,0.5-Z
SFAC C H Br N O S
UNIT 188 144 8 8 8 8
ISOR
L.S. 10
PLAN  10
TEMP 25
BOND $H
CONF
MORE -1
fmap 2
acta
REM <olex2.extras>
REM <HklSrc "%.\\ljs25s.hkl">
REM </olex2.extras>
WGHT    0.100000
FVAR       0.17974
BR1   3    0.450744    0.274526    0.011909    11.00000    0.09326    0.07822 =
         0.08306   -0.04047   -0.00769    0.00782
C1    1    0.318920   -0.250045   -0.125544    11.00000    0.05374    0.04392 =
         0.04645   -0.00273    0.01665   -0.00386
AFIX  13
H1    2    0.279789   -0.226191   -0.102291    11.00000   -1.20000
AFIX   0
C2    1    0.454917   -0.139144   -0.141616    11.00000    0.05496    0.04766 =
         0.04177   -0.00515    0.01036    0.00145
C3    1    0.482061   -0.282733   -0.157438    11.00000    0.04962    0.05428 =
         0.04510   -0.00952   -0.00066    0.00683
C4    1    0.451766   -0.411269   -0.140884    11.00000    0.05850    0.04935 =
         0.04828   -0.00592   -0.00851    0.00780
C5    1    0.485829   -0.540460   -0.154626    11.00000    0.07725    0.04982 =
         0.08307   -0.01094   -0.01746    0.01548
AFIX  43
H5    2    0.466234   -0.626878   -0.143841    11.00000   -1.20000
AFIX   0
C6    1    0.548740   -0.538608   -0.184312    11.00000    0.07588    0.08189 =
         0.08612   -0.03099   -0.01049    0.04345
AFIX  43
H6    2    0.572318   -0.624587   -0.192708    11.00000   -1.20000
AFIX   0
C7    1    0.577383   -0.412875   -0.201764    11.00000    0.06270    0.09894 =
         0.06432   -0.02112   -0.00032    0.02589
AFIX   3
H7    2    0.617763   -0.414095   -0.223084    11.00000   -1.20000
AFIX   0
C8    1    0.545340   -0.285877   -0.188167    11.00000    0.04964    0.07971 =
         0.05282   -0.01375    0.00330    0.01375
AFIX  43
H8    2    0.565650   -0.200554   -0.199382    11.00000   -1.20000
AFIX   0
C9    1    0.262237   -0.273288   -0.175421    11.00000    0.05002    0.03593 =
         0.04861   -0.00562    0.01440    0.00256
C10   1    0.272810   -0.197759   -0.217771    11.00000    0.05554    0.05499 =
         0.05490   -0.00033    0.00982   -0.00735
AFIX  43
H10   2    0.317600   -0.132226   -0.216354    11.00000   -1.20000
AFIX   0
C11   1    0.216914   -0.219252   -0.262387    11.00000    0.07023    0.07045 =
         0.05408   -0.00099    0.00935    0.00298
AFIX  43
H11   2    0.225012   -0.168558   -0.290597    11.00000   -1.20000
AFIX   0
C12   1    0.150530   -0.313749   -0.265113    11.00000    0.06716    0.05600 =
         0.06709   -0.01718   -0.00565    0.00871
AFIX  43
H12   2    0.113921   -0.328779   -0.295139    11.00000   -1.20000
AFIX   0
C13   1    0.138060   -0.386513   -0.223313    11.00000    0.05581    0.04466 =
         0.09055   -0.01677    0.00408   -0.00531
AFIX  43
H13   2    0.091531   -0.448539   -0.224695    11.00000   -1.20000
AFIX   0
C14   1    0.194247   -0.368320   -0.179048    11.00000    0.05846    0.04228 =
         0.07042   -0.00217    0.01569   -0.00314
AFIX  43
H14   2    0.186137   -0.420939   -0.151248    11.00000   -1.20000
AFIX   0
C15   1    0.354745    0.001036   -0.102712    11.00000    0.05553    0.03941 =
         0.04036   -0.00055    0.01442   -0.00039
C16   1    0.274775    0.058231   -0.119979    11.00000    0.06183    0.06176 =
         0.05365   -0.01250   -0.00332    0.00995
AFIX  43
H16   2    0.238759    0.014380   -0.146175    11.00000   -1.20000
AFIX   0
C17   1    0.247738    0.180245   -0.098648    11.00000    0.06493    0.06637 =
         0.06921   -0.01342   -0.00269    0.02356
AFIX  43
H17   2    0.193958    0.219179   -0.110750    11.00000   -1.20000
AFIX   0
C18   1    0.300481    0.244328   -0.059412    11.00000    0.07496    0.04346 =
         0.06350   -0.00538    0.01532    0.01022
AFIX  43
H18   2    0.282503    0.326245   -0.044727    11.00000   -1.20000
AFIX   0
C19   1    0.378966    0.186606   -0.042423    11.00000    0.06348    0.04419 =
         0.04778   -0.00807    0.00849    0.00056
C20   1    0.408118    0.065369   -0.063509    11.00000    0.05438    0.04576 =
         0.04964   -0.00429    0.00984    0.00162
AFIX  43
H20   2    0.462386    0.027999   -0.051581    11.00000   -1.20000
AFIX   0
N1    4    0.379874   -0.130946   -0.123056    11.00000    0.04666    0.04030 =
         0.04572   -0.00787    0.01317   -0.00417
O1    5    0.499004   -0.032785   -0.145360    11.00000    0.06395    0.05517 =
         0.07974   -0.01054    0.03040   -0.01328
S1    6    0.374190   -0.412364   -0.101705    11.00000    0.08022    0.04772 =
         0.05970    0.01013    0.00611   -0.00380
PART -1
AFIX   6
C21   1    0.361246   -0.228426    0.050601    10.50000    0.06170    0.30797 =
         0.07379    0.02872    0.02880   -0.00636
AFIX 137
H21A  2    0.403994   -0.295701    0.043963    10.50000   -1.50000
H21B  2    0.347897   -0.245506    0.083206    10.50000   -1.50000
H21C  2    0.383052   -0.132998    0.048938    10.50000   -1.50000
AFIX   5
C22   1    0.280867   -0.245805    0.012450    10.50000    0.13084    0.19602 =
         0.10368   -0.05204    0.09576   -0.03425
C23   1    0.234067   -0.126385   -0.008080    10.50000    0.14711    0.10926 =
         0.14338   -0.04879    0.11772   -0.01565
AFIX  43
H23   2    0.253689   -0.035118    0.001455    10.50000   -1.20000
AFIX   5
C24   1    0.158498   -0.142194   -0.042601    10.50000    0.19011    0.09682 =
         0.18000    0.04120    0.12786    0.02771
AFIX  43
H24   2    0.128255   -0.061773   -0.055804    10.50000   -1.20000
AFIX   5
C25   1    0.128238   -0.278504   -0.057341    10.50000    0.11975    0.25538 =
         0.12305   -0.08025    0.07630   -0.08509
AFIX  43
H25   2    0.077854   -0.289285   -0.080273    10.50000   -1.20000
AFIX   5
C26   1    0.174287   -0.398504   -0.037351    10.50000    0.08769    0.09445 =
         0.08400    0.01426    0.04016    0.00402
AFIX  43
H26   2    0.154610   -0.489627   -0.047045    10.50000   -1.20000
AFIX   5
C27   1    0.249807   -0.381965   -0.002840    10.50000    0.17399    0.05571 =
         0.10603    0.00218    0.08802    0.00209
AFIX  43
H27   2    0.280007   -0.462578    0.010222    10.50000   -1.20000
AFIX   0
HKLF 4
REM  ljs25s C 1 c 1 R = 0.07 New: C2/c
REM R1 =  0.0489 for    2424 Fo > 4sig(Fo)  and  0.1140 for all    4903 data
REM    266 parameters refined using    186 restraints
END
WGHT      0.0667      0.0000
REM Highest difference peak  0.733,  deepest hole -0.714,  1-sigma level  0.065
Q1    1   0.4145  0.2078  0.0253  11.00000  0.05    0.73
Q2    1   0.4331  0.2821 -0.0203  11.00000  0.05    0.35
Q3    1   0.1711 -0.3632 -0.0494  11.00000  0.05    0.24
Q4    1   0.4898  0.2847  0.0193  11.00000  0.05    0.23
Q5    1   0.2062 -0.3650 -0.0012  11.00000  0.05    0.22
Q6    1   0.3233 -0.4719 -0.0989  11.00000  0.05    0.22
Q7    1   0.1798 -0.3355 -0.0403  11.00000  0.05    0.22
Q8    1   0.5011  0.2047  0.0009  11.00000  0.05    0.21
Q9    1   0.4914 -0.2749 -0.1743  11.00000  0.05    0.21
Q10   1   0.3930 -0.0006 -0.0542  11.00000  0.05    0.21
  REM The information below was added by Olex2.
  REM
  REM R1 = 0.0489 for 2424 Fo > 4sig(Fo) and 0.1140 for all 18887 data
  REM n/a parameters refined using n/a restraints
  REM Highest difference peak 0.73, deepest hole -0.71
  REM Mean Shift 0, Max Shift 0.000.
  REM +++ Tabular Listing of Refinement Information +++
  REM R1_all = 0.1140
  REM R1_gt = 0.0489
  REM wR_ref = 0.1526
  REM GOOF = 0.786
  REM Shift_max = 0.000
  REM Shift_mean = 0
  REM Reflections_all = 18887
  REM Reflections_gt = 2424
  REM Parameters = n/a
  REM Hole = -0.71
  REM Peak = 0.73
  REM Flack = n/a
;
data_I
_database_code_depnum_ccdc_archive 'CCDC 1491200'
_chemical_name_systematic
;
3-(4-Methoxyphenyl)-2-phenyl-4<i>H</i>-1,3-benzothiazin-4-one
;
_chemical_name_common     ?
_chemical_formula_moiety     'C21 H17 N O2 S'
_chemical_formula_sum     'C21 H17 N O2 S'
_chemical_formula_iupac     'C21 H17 N O2 S'
_chemical_formula_weight     347.42
_chemical_melting_point_gt     365
_chemical_melting_point_lt     369
_symmetry_cell_setting     monoclinic
_symmetry_space_group_name_H-M     'C 2/c'
_symmetry_space_group_name_Hall     '-C 2yc'
loop_
    _symmetry_equiv_pos_as_xyz
    'x, y, z'
    '-x, y, -z+1/2'
    'x+1/2, y+1/2, z'
    '-x+1/2, y+1/2, -z+1/2'
    '-x, -y, -z'
    'x, -y, z-1/2'
    '-x+1/2, -y+1/2, -z'
    'x+1/2, -y+1/2, z-1/2'
_cell_length_a     17.820(4)
_cell_length_b     11.016(3)
_cell_length_c     17.890(4)
_cell_angle_alpha     90.00
_cell_angle_beta     98.385(5)
_cell_angle_gamma     90.00
_cell_volume     3474.4(15)
_cell_formula_units_Z     8
_cell_measurement_reflns_used     4847
_cell_measurement_theta_min     2.299
_cell_measurement_theta_max     28.273
_cell_measurement_temperature     298(2)
_exptl_crystal_description     block
_exptl_crystal_colour     colorless
_exptl_crystal_size_max     0.26
_exptl_crystal_size_mid     0.24
_exptl_crystal_size_min     0.12
_exptl_crystal_density_diffrn     1.328
_exptl_crystal_density_method     'not measured'
_exptl_crystal_F_000     1456
_exptl_absorpt_coefficient_mu     0.200
_exptl_absorpt_correction_type     multi-scan
_exptl_absorpt_process_details
;
(SADABS; Bruker, 2001)
;
_exptl_absorpt_correction_T_min     0.940
_exptl_absorpt_correction_T_max     0.986
_exptl_special_details
;
Absorption correction:
SADABS (Bruker, 2001) was used for absorption correction. R(int) was 0.0415
before and 0.0233 after correction. The \l/2 correction factor is 0.0015.
;
_diffrn_ambient_temperature     298(2)
_diffrn_radiation_type     MoK\a
_diffrn_radiation_wavelength     0.71073
_diffrn_radiation_source     'fine-focus sealed tube'
_diffrn_radiation_monochromator     graphite
_diffrn_measurement_device_type     'Bruker CCD area-detector'
_diffrn_measurement_method     'phi and omega scans'
_diffrn_reflns_number     15005
_diffrn_reflns_av_R_equivalents     0.0240
_diffrn_reflns_av_sigmaI/netI     0.0243
_diffrn_reflns_theta_min     2.18
_diffrn_reflns_theta_max     28.26
_diffrn_reflns_theta_full     28.26
_diffrn_measured_fraction_theta_max     0.998
_diffrn_measured_fraction_theta_full     0.998
_diffrn_reflns_limit_h_min     -20
_diffrn_reflns_limit_h_max     23
_diffrn_reflns_limit_k_min     -14
_diffrn_reflns_limit_k_max     14
_diffrn_reflns_limit_l_min     -23
_diffrn_reflns_limit_l_max     23
_refine_special_details
;
 Refinement of F^2^ against ALL reflections.  The weighted R-factor wR and
 goodness of fit S are based on F^2^, conventional R-factors R are based
 on F, with F set to zero for negative F^2^. The threshold expression of
 F^2^ > 2sigma(F^2^) is used only for calculating R-factors(gt) etc. and is
 not relevant to the choice of reflections for refinement.  R-factors based
 on F^2^ are statistically about twice as large as those based on F, and R-
 factors based on ALL data will be even larger.
;
_reflns_number_total     4284
_reflns_number_gt     3414
_reflns_threshold_expression     >2sigma(I)
_refine_ls_structure_factor_coef     Fsqd
_refine_ls_matrix_type     full
_refine_ls_R_factor_all     0.0572
_refine_ls_R_factor_gt     0.0452
_refine_ls_wR_factor_gt     0.1173
_refine_ls_wR_factor_ref     0.1254
_refine_ls_goodness_of_fit_ref     1.045
_refine_ls_restrained_S_all     1.045
_refine_ls_number_reflns     4284
_refine_ls_number_parameters     227
_refine_ls_number_restraints     0
_refine_ls_hydrogen_treatment     constr
_refine_ls_weighting_scheme     calc
_refine_ls_weighting_details
         'calc w=1/[\s^2^(Fo^2^)+(0.0702P)^2^+0.7957P] where P=(Fo^2^+2Fc^2^)/3'
_atom_sites_solution_hydrogens     geom
_atom_sites_solution_primary     direct
_atom_sites_solution_secondary     difmap
_refine_ls_shift/su_max     0.000
_refine_ls_shift/su_mean     0.000
_refine_diff_density_max     0.221
_refine_diff_density_min     -0.369
_refine_ls_extinction_method     none
_refine_ls_extinction_coef     ?
loop_
    _atom_type_symbol
    _atom_type_description
    _atom_type_scat_dispersion_real
    _atom_type_scat_dispersion_imag
    _atom_type_scat_source
    'C' 'C' 0.0033 0.0016
                         'International Tables Vol C Tables 4.2.6.8 and 6.1.1.4'
    'H' 'H' 0.0000 0.0000
                         'International Tables Vol C Tables 4.2.6.8 and 6.1.1.4'
    'N' 'N' 0.0061 0.0033
                         'International Tables Vol C Tables 4.2.6.8 and 6.1.1.4'
    'O' 'O' 0.0106 0.0060
                         'International Tables Vol C Tables 4.2.6.8 and 6.1.1.4'
    'S' 'S' 0.1246 0.1234
                         'International Tables Vol C Tables 4.2.6.8 and 6.1.1.4'
_computing_data_collection
;
SMART (Bruker, 2001)
;
_computing_cell_refinement
;
SAINT (Bruker, 2001)
;
_computing_data_reduction
;
SAINT (Bruker, 2001)
;
_computing_structure_solution
;
SHELXS97 (Sheldrick, 2008)
;
_computing_structure_refinement
;
SHELXL2014 (Sheldrick, 2015)
;
_computing_molecular_graphics
;
OLEX2 (Dolomanov <i>et al.</i>, 2009)
;
_computing_publication_material
;
OLEX2 (Dolomanov <i>et al.</i>, 2009)
;
loop_
    _atom_site_type_symbol
    _atom_site_label
    _atom_site_fract_x
    _atom_site_fract_y
    _atom_site_fract_z
    _atom_site_U_iso_or_equiv
    _atom_site_adp_type
    _atom_site_calc_flag
    _atom_site_refinement_flags
    _atom_site_occupancy
    _atom_site_symmetry_multiplicity
    _atom_site_disorder_assembly
    _atom_site_disorder_group
    C C1 0.17986(7) 0.37162(13) 0.33545(8) 0.0429(3) Uani d . 1 1 . .
    H H1 0.1812 0.3332 0.3850 0.052 Uiso calc R 1 1 . .
    C C2 0.28205(7) 0.42680(12) 0.26124(7) 0.0387(3) Uani d . 1 1 . .
    C C3 0.22572(8) 0.41320(12) 0.19132(8) 0.0411(3) Uani d . 1 1 . .
    C C4 0.16382(8) 0.33411(13) 0.18637(8) 0.0453(3) Uani d . 1 1 . .
    C C5 0.11974(9) 0.31295(16) 0.11634(10) 0.0604(4) Uani d . 1 1 . .
    H H5 0.0793 0.2588 0.1126 0.072 Uiso calc R 1 1 . .
    C C6 0.13587(11) 0.3717(2) 0.05331(10) 0.0709(5) Uani d . 1 1 . .
    H H6 0.1068 0.3565 0.0068 0.085 Uiso calc R 1 1 . .
    C C7 0.19525(11) 0.4538(2) 0.05825(10) 0.0689(5) Uani d . 1 1 . .
    H H7 0.2047 0.4957 0.0155 0.083 Uiso calc R 1 1 . .
    C C8 0.24026(9) 0.47316(15) 0.12662(8) 0.0529(4) Uani d . 1 1 . .
    H H8 0.2808 0.5270 0.1295 0.063 Uiso calc R 1 1 . .
    C C9 0.12871(7) 0.48211(12) 0.33619(7) 0.0395(3) Uani d . 1 1 . .
    C C10 0.15308(9) 0.59940(14) 0.32618(9) 0.0491(3) Uani d . 1 1 . .
    H H10 0.2023 0.6131 0.3168 0.059 Uiso calc R 1 1 . .
    C C11 0.10443(10) 0.69663(15) 0.33011(10) 0.0571(4) Uani d . 1 1 . .
    H H11 0.1213 0.7752 0.3232 0.068 Uiso calc R 1 1 . .
    C C12 0.03146(10) 0.67779(16) 0.34414(10) 0.0578(4) Uani d . 1 1 . .
    H H12 -0.0010 0.7433 0.3469 0.069 Uiso calc R 1 1 . .
    C C13 0.00683(9) 0.56148(16) 0.35406(10) 0.0562(4) Uani d . 1 1 . .
    H H13 -0.0425 0.5484 0.3635 0.067 Uiso calc R 1 1 . .
    C C14 0.05456(8) 0.46423(15) 0.35005(8) 0.0484(3) Uani d . 1 1 . .
    H H14 0.0372 0.3859 0.3567 0.058 Uiso calc R 1 1 . .
    C C15 0.31352(7) 0.39619(13) 0.39612(7) 0.0405(3) Uani d . 1 1 . .
    C C16 0.34533(10) 0.28627(14) 0.42046(9) 0.0530(4) Uani d . 1 1 . .
    H H16 0.3329 0.2165 0.3921 0.064 Uiso calc R 1 1 . .
    C C17 0.39550(10) 0.27956(15) 0.48685(9) 0.0568(4) Uani d . 1 1 . .
    H H17 0.4167 0.2053 0.5031 0.068 Uiso calc R 1 1 . .
    C C18 0.41438(8) 0.38303(14) 0.52936(7) 0.0441(3) Uani d . 1 1 . .
    C C19 0.38413(9) 0.49301(14) 0.50441(9) 0.0499(4) Uani d . 1 1 . .
    H H19 0.3975 0.5632 0.5320 0.060 Uiso calc R 1 1 . .
    C C20 0.33346(8) 0.49867(13) 0.43761(9) 0.0492(4) Uani d . 1 1 . .
    H H20 0.3128 0.5731 0.4209 0.059 Uiso calc R 1 1 . .
    C C21 0.48531(10) 0.46879(18) 0.64109(9) 0.0625(5) Uani d . 1 1 . .
    H H21A 0.5066 0.5295 0.6119 0.094 Uiso calc R 1 1 . .
    H H21B 0.5224 0.4448 0.6829 0.094 Uiso calc R 1 1 . .
    H H21C 0.4416 0.5014 0.6598 0.094 Uiso calc R 1 1 . .
    N N1 0.25868(6) 0.39985(11) 0.32831(6) 0.0424(3) Uani d . 1 1 . .
    O O1 0.34743(5) 0.45779(10) 0.25787(6) 0.0511(3) Uani d . 1 1 . .
    O O2 0.46342(7) 0.36572(11) 0.59465(6) 0.0601(3) Uani d . 1 1 . .
    S S1 0.14215(2) 0.25763(3) 0.26647(3) 0.05493(15) Uani d . 1 1 . .
loop_
    _atom_site_aniso_label
    _atom_site_aniso_U_11
    _atom_site_aniso_U_22
    _atom_site_aniso_U_33
    _atom_site_aniso_U_12
    _atom_site_aniso_U_13
    _atom_site_aniso_U_23
    C1 0.0365(7) 0.0455(7) 0.0465(7) -0.0048(6) 0.0049(6) 0.0087(6)
    C2 0.0370(7) 0.0353(6) 0.0438(7) 0.0003(5) 0.0057(5) -0.0008(5)
    C3 0.0392(7) 0.0404(7) 0.0431(7) 0.0045(6) 0.0043(5) -0.0041(5)
    C4 0.0393(7) 0.0398(7) 0.0558(8) 0.0048(6) 0.0040(6) -0.0100(6)
    C5 0.0439(8) 0.0628(10) 0.0712(11) 0.0028(8) -0.0025(7) -0.0260(9)
    C6 0.0614(11) 0.0961(15) 0.0507(9) 0.0139(10) -0.0065(8) -0.0204(9)
    C7 0.0690(12) 0.0926(14) 0.0445(8) 0.0150(11) 0.0065(8) 0.0023(9)
    C8 0.0531(9) 0.0593(9) 0.0465(8) 0.0037(7) 0.0083(7) 0.0012(7)
    C9 0.0349(6) 0.0451(7) 0.0379(6) -0.0037(6) 0.0031(5) 0.0028(5)
    C10 0.0403(7) 0.0490(8) 0.0594(8) -0.0051(6) 0.0116(6) 0.0050(7)
    C11 0.0588(10) 0.0440(8) 0.0702(10) -0.0028(7) 0.0151(8) 0.0016(7)
    C12 0.0535(9) 0.0549(9) 0.0662(10) 0.0077(8) 0.0126(8) -0.0030(8)
    C13 0.0381(8) 0.0645(10) 0.0678(10) -0.0003(7) 0.0135(7) 0.0004(8)
    C14 0.0399(7) 0.0506(8) 0.0556(8) -0.0065(6) 0.0097(6) 0.0043(6)
    C15 0.0350(7) 0.0462(7) 0.0398(6) 0.0015(6) 0.0040(5) 0.0035(5)
    C16 0.0606(10) 0.0422(8) 0.0521(8) 0.0055(7) -0.0059(7) -0.0043(6)
    C17 0.0659(10) 0.0439(8) 0.0553(9) 0.0126(7) -0.0089(8) 0.0021(7)
    C18 0.0383(7) 0.0537(8) 0.0397(6) 0.0043(6) 0.0039(5) 0.0015(6)
    C19 0.0502(8) 0.0452(8) 0.0521(8) 0.0014(6) -0.0001(7) -0.0062(6)
    C20 0.0476(8) 0.0415(8) 0.0558(8) 0.0054(6) -0.0015(7) 0.0037(6)
    C21 0.0509(9) 0.0859(13) 0.0483(8) 0.0029(9) -0.0013(7) -0.0147(8)
    N1 0.0325(6) 0.0506(7) 0.0432(6) -0.0013(5) 0.0028(4) 0.0065(5)
    O1 0.0384(5) 0.0636(7) 0.0520(6) -0.0094(5) 0.0083(4) -0.0003(5)
    O2 0.0631(7) 0.0654(7) 0.0461(6) 0.0108(6) -0.0111(5) -0.0018(5)
    S1 0.0508(2) 0.0384(2) 0.0756(3) -0.00997(16) 0.00913(19) -0.00040(17)
_geom_special_details
;
 All esds (except the esd in the dihedral angle between two l.s. planes)
 are estimated using the full covariance matrix.  The cell esds are taken
 into account individually in the estimation of esds in distances, angles
 and torsion angles; correlations between esds in cell parameters are only
 used when they are defined by crystal symmetry.  An approximate (isotropic)
 treatment of cell esds is used for estimating esds involving l.s. planes.
;
loop_
    _geom_bond_atom_site_label_1
    _geom_bond_atom_site_label_2
    _geom_bond_site_symmetry_2
    _geom_bond_distance
    _geom_bond_publ_flag
    C1 N1 . 1.4622(17) ?
    C1 C9 . 1.522(2) ?
    C1 S1 . 1.8192(15) ?
    C1 H1 . 0.9800 ?
    C2 O1 . 1.2240(16) ?
    C2 N1 . 1.3591(18) ?
    C2 C3 . 1.4929(18) ?
    C3 C8 . 1.389(2) ?
    C3 C4 . 1.398(2) ?
    C4 C5 . 1.398(2) ?
    C4 S1 . 1.7533(16) ?
    C5 C6 . 1.367(3) ?
    C5 H5 . 0.9300 ?
    C6 C7 . 1.385(3) ?
    C6 H6 . 0.9300 ?
    C7 C8 . 1.378(2) ?
    C7 H7 . 0.9300 ?
    C8 H8 . 0.9300 ?
    C9 C10 . 1.383(2) ?
    C9 C14 . 1.3935(19) ?
    C10 C11 . 1.386(2) ?
    C10 H10 . 0.9300 ?
    C11 C12 . 1.376(2) ?
    C11 H11 . 0.9300 ?
    C12 C13 . 1.374(2) ?
    C12 H12 . 0.9300 ?
    C13 C14 . 1.376(2) ?
    C13 H13 . 0.9300 ?
    C14 H14 . 0.9300 ?
    C15 C20 . 1.369(2) ?
    C15 C16 . 1.380(2) ?
    C15 N1 . 1.4432(17) ?
    C16 C17 . 1.380(2) ?
    C16 H16 . 0.9300 ?
    C17 C18 . 1.384(2) ?
    C17 H17 . 0.9300 ?
    C18 O2 . 1.3661(17) ?
    C18 C19 . 1.374(2) ?
    C19 C20 . 1.390(2) ?
    C19 H19 . 0.9300 ?
    C20 H20 . 0.9300 ?
    C21 O2 . 1.427(2) ?
    C21 H21A . 0.9600 ?
    C21 H21B . 0.9600 ?
    C21 H21C . 0.9600 ?
loop_
    _geom_angle_atom_site_label_1
    _geom_angle_atom_site_label_2
    _geom_angle_atom_site_label_3
    _geom_angle_site_symmetry_1
    _geom_angle_site_symmetry_3
    _geom_angle
    _geom_angle_publ_flag
    N1 C1 C9 . . 114.51(11) ?
    N1 C1 S1 . . 110.61(10) ?
    C9 C1 S1 . . 113.29(9) ?
    N1 C1 H1 . . 105.9 ?
    C9 C1 H1 . . 105.9 ?
    S1 C1 H1 . . 105.9 ?
    O1 C2 N1 . . 121.40(12) ?
    O1 C2 C3 . . 121.02(12) ?
    N1 C2 C3 . . 117.56(12) ?
    C8 C3 C4 . . 118.99(13) ?
    C8 C3 C2 . . 117.78(13) ?
    C4 C3 C2 . . 122.92(13) ?
    C5 C4 C3 . . 119.71(15) ?
    C5 C4 S1 . . 119.37(13) ?
    C3 C4 S1 . . 120.89(11) ?
    C6 C5 C4 . . 120.15(17) ?
    C6 C5 H5 . . 119.9 ?
    C4 C5 H5 . . 119.9 ?
    C5 C6 C7 . . 120.48(16) ?
    C5 C6 H6 . . 119.8 ?
    C7 C6 H6 . . 119.8 ?
    C8 C7 C6 . . 119.88(17) ?
    C8 C7 H7 . . 120.1 ?
    C6 C7 H7 . . 120.1 ?
    C7 C8 C3 . . 120.71(16) ?
    C7 C8 H8 . . 119.6 ?
    C3 C8 H8 . . 119.6 ?
    C10 C9 C14 . . 118.62(14) ?
    C10 C9 C1 . . 123.11(12) ?
    C14 C9 C1 . . 118.24(13) ?
    C9 C10 C11 . . 120.31(14) ?
    C9 C10 H10 . . 119.8 ?
    C11 C10 H10 . . 119.8 ?
    C12 C11 C10 . . 120.50(15) ?
    C12 C11 H11 . . 119.8 ?
    C10 C11 H11 . . 119.8 ?
    C13 C12 C11 . . 119.50(16) ?
    C13 C12 H12 . . 120.2 ?
    C11 C12 H12 . . 120.2 ?
    C12 C13 C14 . . 120.51(15) ?
    C12 C13 H13 . . 119.7 ?
    C14 C13 H13 . . 119.7 ?
    C13 C14 C9 . . 120.56(15) ?
    C13 C14 H14 . . 119.7 ?
    C9 C14 H14 . . 119.7 ?
    C20 C15 C16 . . 119.35(13) ?
    C20 C15 N1 . . 121.54(12) ?
    C16 C15 N1 . . 119.10(12) ?
    C15 C16 C17 . . 120.20(14) ?
    C15 C16 H16 . . 119.9 ?
    C17 C16 H16 . . 119.9 ?
    C16 C17 C18 . . 120.24(14) ?
    C16 C17 H17 . . 119.9 ?
    C18 C17 H17 . . 119.9 ?
    O2 C18 C19 . . 124.93(14) ?
    O2 C18 C17 . . 115.38(13) ?
    C19 C18 C17 . . 119.68(13) ?
    C18 C19 C20 . . 119.59(14) ?
    C18 C19 H19 . . 120.2 ?
    C20 C19 H19 . . 120.2 ?
    C15 C20 C19 . . 120.91(14) ?
    C15 C20 H20 . . 119.5 ?
    C19 C20 H20 . . 119.5 ?
    O2 C21 H21A . . 109.5 ?
    O2 C21 H21B . . 109.5 ?
    H21A C21 H21B . . 109.5 ?
    O2 C21 H21C . . 109.5 ?
    H21A C21 H21C . . 109.5 ?
    H21B C21 H21C . . 109.5 ?
    C2 N1 C15 . . 119.41(11) ?
    C2 N1 C1 . . 123.07(11) ?
    C15 N1 C1 . . 117.51(10) ?
    C18 O2 C21 . . 118.24(13) ?
    C4 S1 C1 . . 96.84(7) ?
loop_
    _geom_torsion_atom_site_label_1
    _geom_torsion_atom_site_label_2
    _geom_torsion_atom_site_label_3
    _geom_torsion_atom_site_label_4
    _geom_torsion_site_symmetry_1
    _geom_torsion_site_symmetry_2
    _geom_torsion_site_symmetry_3
    _geom_torsion_site_symmetry_4
    _geom_torsion
    _geom_torsion_publ_flag
    O1 C2 C3 C8 . . . . -20.9(2) ?
    N1 C2 C3 C8 . . . . 161.10(13) ?
    O1 C2 C3 C4 . . . . 152.55(14) ?
    N1 C2 C3 C4 . . . . -25.42(19) ?
    C8 C3 C4 C5 . . . . 2.6(2) ?
    C2 C3 C4 C5 . . . . -170.80(13) ?
    C8 C3 C4 S1 . . . . -179.16(11) ?
    C2 C3 C4 S1 . . . . 7.43(18) ?
    C3 C4 C5 C6 . . . . -1.7(2) ?
    S1 C4 C5 C6 . . . . -179.94(13) ?
    C4 C5 C6 C7 . . . . -0.8(3) ?
    C5 C6 C7 C8 . . . . 2.4(3) ?
    C6 C7 C8 C3 . . . . -1.5(3) ?
    C4 C3 C8 C7 . . . . -1.0(2) ?
    C2 C3 C8 C7 . . . . 172.71(14) ?
    N1 C1 C9 C10 . . . . 3.89(19) ?
    S1 C1 C9 C10 . . . . -124.24(13) ?
    N1 C1 C9 C14 . . . . -173.97(12) ?
    S1 C1 C9 C14 . . . . 57.90(15) ?
    C14 C9 C10 C11 . . . . 0.1(2) ?
    C1 C9 C10 C11 . . . . -177.71(14) ?
    C9 C10 C11 C12 . . . . 0.1(3) ?
    C10 C11 C12 C13 . . . . -0.2(3) ?
    C11 C12 C13 C14 . . . . 0.0(3) ?
    C12 C13 C14 C9 . . . . 0.3(2) ?
    C10 C9 C14 C13 . . . . -0.3(2) ?
    C1 C9 C14 C13 . . . . 177.63(13) ?
    C20 C15 C16 C17 . . . . 1.4(2) ?
    N1 C15 C16 C17 . . . . -177.27(15) ?
    C15 C16 C17 C18 . . . . -0.1(3) ?
    C16 C17 C18 O2 . . . . 178.86(16) ?
    C16 C17 C18 C19 . . . . -1.3(3) ?
    O2 C18 C19 C20 . . . . -178.67(14) ?
    C17 C18 C19 C20 . . . . 1.5(2) ?
    C16 C15 C20 C19 . . . . -1.2(2) ?
    N1 C15 C20 C19 . . . . 177.45(13) ?
    C18 C19 C20 C15 . . . . -0.3(2) ?
    O1 C2 N1 C15 . . . . -6.1(2) ?
    C3 C2 N1 C15 . . . . 171.89(12) ?
    O1 C2 N1 C1 . . . . 175.13(13) ?
    C3 C2 N1 C1 . . . . -6.91(19) ?
    C20 C15 N1 C2 . . . . 86.36(17) ?
    C16 C15 N1 C2 . . . . -95.04(17) ?
    C20 C15 N1 C1 . . . . -94.78(16) ?
    C16 C15 N1 C1 . . . . 83.83(17) ?
    C9 C1 N1 C2 . . . . -80.00(16) ?
    S1 C1 N1 C2 . . . . 49.48(16) ?
    C9 C1 N1 C15 . . . . 101.18(14) ?
    S1 C1 N1 C15 . . . . -129.34(11) ?
    C19 C18 O2 C21 . . . . 0.1(2) ?
    C17 C18 O2 C21 . . . . 179.91(15) ?
    C5 C4 S1 C1 . . . . -152.63(12) ?
    C3 C4 S1 C1 . . . . 29.14(12) ?
    N1 C1 S1 C4 . . . . -54.14(10) ?
    C9 C1 S1 C4 . . . . 75.99(10) ?
loop_
    _geom_hbond_atom_site_label_D
    _geom_hbond_atom_site_label_H
    _geom_hbond_atom_site_label_A
    _geom_hbond_site_symmetry_A
    _geom_hbond_distance_DH
    _geom_hbond_distance_HA
    _geom_hbond_distance_DA
    _geom_hbond_angle_DHA
    _geom_hbond_publ_flag
    C11 H11 O1 4_555 0.93 2.59 3.447(2) 154 yes
    C21 H21B O1 5_666 0.96 2.63 3.352(2) 132 no
    C5 H5 O2 8_455 0.93 2.46 3.387(2) 173 yes
    C21 H21A Cg4 3_666 0.96 2.96 3.8068(10) 148 yes
_iucr_refine_instructions_details
;
TITL ljs19s in C2/c
CELL 0.71073 17.8201 11.0161 17.8902 90 98.385 90
ZERR 8 0.0038 0.0025 0.004 0 0.005 0
LATT 7
SYMM -X,+Y,0.5-Z
SFAC C H N O S
UNIT 168 136 8 16 8
EQIV $1 0.5-X,0.5+Y,0.5-Z
EQIV $2 1-X,1-Y,1-Z
EQIV $3 -0.5+X,0.5-Y,-0.5+Z
L.S. 8
PLAN  2
SIZE 0.26 0.24 0.12
TEMP 298
HTAB C11 O1_$1
HTAB C21 O1_$2
HTAB C5 O2_$3
MPLA C3 C8 C7 C6 C5 C4
MPLA C15 C16 C17 C18 C19 C20
BOND $H
CONF
HTAB
MORE -1
fmap 2
acta
REM <olex2.extras>
REM <HklSrc "%.\\ljs19s.hkl">
REM </olex2.extras>
WGHT    0.070200    0.795700
FVAR       0.29233
C1    1    0.179860    0.371623    0.335452    11.00000    0.03650    0.04554 =
         0.04645    0.00875    0.00495   -0.00484
AFIX  13
H1    2    0.181225    0.333179    0.385032    11.00000   -1.20000
AFIX   0
C2    1    0.282051    0.426805    0.261238    11.00000    0.03696    0.03529 =
         0.04377   -0.00081    0.00570    0.00035
C3    1    0.225721    0.413199    0.191317    11.00000    0.03918    0.04039 =
         0.04312   -0.00414    0.00433    0.00450
C4    1    0.163819    0.334112    0.186369    11.00000    0.03932    0.03980 =
         0.05581   -0.00999    0.00396    0.00481
C5    1    0.119740    0.312950    0.116340    11.00000    0.04392    0.06283 =
         0.07116   -0.02602   -0.00248    0.00278
AFIX  43
H5    2    0.079345    0.258769    0.112634    11.00000   -1.20000
AFIX   0
C6    1    0.135871    0.371703    0.053308    11.00000    0.06141    0.09613 =
         0.05072   -0.02040   -0.00647    0.01394
AFIX  43
H6    2    0.106758    0.356454    0.006758    11.00000   -1.20000
AFIX   0
C7    1    0.195254    0.453780    0.058247    11.00000    0.06901    0.09258 =
         0.04453    0.00225    0.00653    0.01497
AFIX  43
H7    2    0.204740    0.495743    0.015497    11.00000   -1.20000
AFIX   0
C8    1    0.240259    0.473161    0.126617    11.00000    0.05312    0.05934 =
         0.04647    0.00116    0.00834    0.00373
AFIX  43
H8    2    0.280800    0.526954    0.129487    11.00000   -1.20000
AFIX   0
C9    1    0.128708    0.482112    0.336189    11.00000    0.03492    0.04514 =
         0.03792    0.00277    0.00310   -0.00368
C10   1    0.153082    0.599402    0.326177    11.00000    0.04028    0.04904 =
         0.05943    0.00498    0.01165   -0.00515
AFIX  43
H10   2    0.202344    0.613104    0.316760    11.00000   -1.20000
AFIX   0
C11   1    0.104430    0.696634    0.330112    11.00000    0.05876    0.04398 =
         0.07015    0.00162    0.01511   -0.00282
AFIX  43
H11   2    0.121252    0.775197    0.323216    11.00000   -1.20000
AFIX   0
C12   1    0.031460    0.677790    0.344140    11.00000    0.05354    0.05492 =
         0.06620   -0.00302    0.01261    0.00768
AFIX  43
H12   2   -0.000964    0.743271    0.346893    11.00000   -1.20000
AFIX   0
C13   1    0.006829    0.561485    0.354055    11.00000    0.03809    0.06445 =
         0.06779    0.00038    0.01349   -0.00028
AFIX  43
H13   2   -0.042470    0.548392    0.363544    11.00000   -1.20000
AFIX   0
C14   1    0.054558    0.464227    0.350051    11.00000    0.03993    0.05060 =
         0.05557    0.00434    0.00968   -0.00647
AFIX  43
H14   2    0.037176    0.385909    0.356653    11.00000   -1.20000
AFIX   0
C15   1    0.313522    0.396195    0.396121    11.00000    0.03499    0.04615 =
         0.03980    0.00352    0.00397    0.00154
C16   1    0.345330    0.286271    0.420464    11.00000    0.06057    0.04224 =
         0.05205   -0.00425   -0.00587    0.00555
AFIX  43
H16   2    0.332921    0.216516    0.392056    11.00000   -1.20000
AFIX   0
C17   1    0.395503    0.279562    0.486850    11.00000    0.06586    0.04394 =
         0.05530    0.00212   -0.00893    0.01261
AFIX  43
H17   2    0.416697    0.205258    0.503070    11.00000   -1.20000
AFIX   0
C18   1    0.414384    0.383033    0.529363    11.00000    0.03825    0.05367 =
         0.03972    0.00147    0.00388    0.00430
C19   1    0.384134    0.493006    0.504413    11.00000    0.05023    0.04522 =
         0.05214   -0.00618   -0.00008    0.00145
AFIX  43
H19   2    0.397470    0.563229    0.532039    11.00000   -1.20000
AFIX   0
C20   1    0.333460    0.498670    0.437607    11.00000    0.04764    0.04148 =
         0.05575    0.00367   -0.00149    0.00542
AFIX  43
H20   2    0.312822    0.573090    0.420870    11.00000   -1.20000
AFIX   0
C21   1    0.485312    0.468789    0.641089    11.00000    0.05085    0.08586 =
         0.04830   -0.01469   -0.00127    0.00291
AFIX 137
H21A  2    0.506587    0.529485    0.611882    11.00000   -1.50000
H21B  2    0.522428    0.444828    0.682867    11.00000   -1.50000
H21C  2    0.441649    0.501377    0.659755    11.00000   -1.50000
AFIX   0
N1    3    0.258676    0.399847    0.328306    11.00000    0.03255    0.05060 =
         0.04321    0.00653    0.00275   -0.00125
O1    4    0.347432    0.457785    0.257865    11.00000    0.03838    0.06362 =
         0.05196   -0.00032    0.00831   -0.00937
O2    4    0.463416    0.365722    0.594645    11.00000    0.06309    0.06539 =
         0.04614   -0.00177   -0.01109    0.01077
S1    5    0.142147    0.257633    0.266473    11.00000    0.05082    0.03837 =
         0.07556   -0.00040    0.00913   -0.00997
HKLF 4
REM  ljs19s in C2/c
REM R1 =  0.0452 for   3414 Fo > 4sig(Fo)  and  0.0572 for all   4284 data
REM    227 parameters refined using      0 restraints
END
WGHT      0.0702      0.7956
REM Highest difference peak  0.221,  deepest hole -0.369,  1-sigma level  0.078
Q1    1   0.0000  0.3115  0.2500  10.50000  0.05    0.22
Q2    1   0.0350  0.3571  0.2504  11.00000  0.05    0.22
  REM The information below was added by Olex2.
  REM
  REM R1 = 0.0452 for 3414 Fo > 4sig(Fo) and 0.0572 for all 15468 data
  REM n/a parameters refined using n/a restraints
  REM Highest difference peak 0.22, deepest hole -0.37
  REM Mean Shift 0, Max Shift 0.000.
  REM +++ Tabular Listing of Refinement Information +++
  REM R1_all = 0.0572
  REM R1_gt = 0.0452
  REM wR_ref = 0.1254
  REM GOOF = 1.045
  REM Shift_max = 0.000
  REM Shift_mean = 0
  REM Reflections_all = 15468
  REM Reflections_gt = 3414
  REM Parameters = n/a
  REM Hole = -0.37
  REM Peak = 0.22
  REM Flack = n/a
;
